# Supplementary material for: Assessing the Privacy of mHealth Apps for Self-Tracking: Heuristic Evaluation Approach
Source: JMIR Mhealth Uhealth. 2018 Oct 22;6(10):e185. doi: 10.2196/mhealth.9217 (PMC6231850; doi:10.2196/mhealth.9217)
Supplement: Multimedia Appendix 2 [file mhealth_v6i10e185_app2.xlsx]

## Sheet: Sheet1
Name	Number of times Mentioned
Spreadsheet	179
Pen & Paper	78
Fitbit	49
Moves	31
MyFitnessPal	29
Withings Scales	22
Diary	21
Jawbone UP	21
RunKeeper	20
RescueTime	19
Endomondo	14
Structured Text File	13
Foursquare	12
Garmin 610/910/810	12
Statistica	12
Google Calendar	11
Polar HRM	11
Tape Measure	10
Withings	10
Scale	9
Strava	9
Evernote	8
Facebook	8
Fitbit Flex	8
Fitbit One	8
Nike Fuelband	8
Weighing Scales	8
Garmin Forerunner	7
Goodreads	7
GP	7
PureLifeStyle app	7
Runtastic	7
Zeo	7
Activ8rlives	6
Fitbit Aria	6
Google My Tracks	6
Misfit Shine	6
Online Banking UI	6
Sleep Cycle	6
Fitness Pal	5
Fitocracy	5
Google Latitude	5
Last.fm	5
Menstrual Calendar Premium for Android	5
Microsoft Money	5
Omron Blood Pressure Monitor	5
Phone app	5
Suunto Heart Rate Monitor	5
Taniata Scales	5
TicTrac	5
Withings Pulse	5
Garmin Connect website	4
Garmin Edge 800	4
MapMyRun	4
MBTI	4
Money Dash Board	4
Moodscope	4
My Fat Secret	4
My NetDiary	4
Nike+	4
Noom	4
Pen and Pencil	4
Polar Heart Rate Monitor	4
Quicken	4
Sleep As Android	4
Strava web site	4
Wahoo HRM	4
Account Tracker	3
Basis Wristwatch	3
Calendar	3
chronos	3
custom made Android app	3
dailyburn.com	3
Electronic scale Homedics/Salter	3
Gmail	3
IBG Star	3
KiFit	3
LinkedIn	3
Lumosity	3
Manually Tracking a Number	3
MapMyFitness	3
MapMyWalk	3
Mappiness	3
Measuring Tape	3
Menstrual Cycle	3
Mint	3
Mobile app	3
MoodPanda	3
mysql database	3
P tracker	3
Pedometer	3
Polar H7	3
SportsTracker	3
Tanita InnerScan Body Composition Monitor	3
Text file	3
Wahoo	3
Walkmeter on iPhone	3
Alertme	2
beeminder.com	2
Blood Glucose Meter	2
Blood pressure monitor	2
Callipers	2
Daytum	2
Doris	2
Emotion Sense app	2
Endomondo app	2
financisto android app	2
Fitbit dashboard	2
Fitbit scale	2
Fitbrain	2
fitocracy.com	2
Garmin Heart-Rate Monitor	2
Generic Arm Band Blood Pressure Monitor	2
Getsomeheadspace app	2
Heart rate monitor app using smartphone flash	2
https://sapa-project.org/	2
iPhone	2
ithlete ecg receiver	2
ithlete HRV	2
ithlete Precision Pulse app	2
jefit.com	2
journaling	2
Manual scale	2
Manual Workout Log	2
map my tracks	2
MapMyRide	2
Mappiness app	2
Mappiness iOS	2
Micoach	2
MIT Elite Plus	2
Moneywiz	2
MotionX-GPS iPhone app	2
Moves on iPhone	2
MS Word	2
My Fitness Pal (app)	2
Omie	2
on track	2
Online Bank App	2
Online Tests	2
paco	2
photographs	2
Photos	2
Python Code	2
Python scripts	2
Resoph Notes	2
self-written program	2
Shine by Misfits	2
Sleep Cycle iPhone app	2
Sleep Time	2
Sleepbot	2
SMS notifications	2
Specialised Blood Pressure Meter	2
Spend App	2
Spending App	2
Stop watch	2
Strava App	2
Stronger (RunKeeper App)	2
Suunto Movescount web site	2
SVT Accounts App	2
Tanita Scales BC545	2
TapLog Android App	2
thermometer	2
Untapp.d	2
various apps	2
Wattson power meter	2
Weight	2
Weight-watchers electro scales	2
Wellman - Nuffield	2
Wellness FX	2
whiteboard	2
Withings Blood Pressure Monitor	2
Wolfram Alpha Personal Analytics	2
Wunderlist	2
Your Flowing Data Twitter app	2
Zephyr HxM	2
measure out of ten, ten being goo mood, zero bad	1
23andme	1
A daily journal in Word	1
A Doctor	1
A home made tool which was a grid with a day for a year that I coloured according to my mood that day	1
a Nintendo brain training game	1
A paper diary (this was pre-app!)	1
a sleep tracker app on the iPhone whose name I forgot	1
a tape measure	1
A tool I wrote myself to draw art while I sleep	1
Accumeasure (Tape Measure)	1
Alarm app	1
Alcodroid	1
Amex breakdown	1
An app on my old mobile phone	1
an out of ten number, higher the better for me as indifvidual then for specifc countries and universal.	1
Android daily activity tracker	1
Anki	1
Ankilearn	1
ANT+	1
app	1
App (cannot remember name)	1
argos cheap electro scales Ã‚Â£5?	1
Argus	1
Aria scales	1
ascii text file	1
Azumio iphone app	1
backpacker app	1
Bank Account Downloads	1
Bank CSV Download	1
Bank statement	1
Basic digital scales	1
Basic scale and fitnesspal	1
Basis Wristband	1
Bayer with usb	1
Beddit	1
Beddit, Fitbit, Snorelab	1
beeminder	1
Belbin	1
Big Five Personality test in the Internet	1
Blog	1
Blood glucose testing kit	1
Blood Ketones	1
Bodpod	1
Body fat measurement at Boots	1
Body measurements	1
bodyfat scale	1
BodyMedia FIT	1
BP cuff	1
bp device	1
brain workshop (for n-back training)	1
Brainworks	1
Breathsync app	1
Brewster	1
British Gas 'Energy Smart' metering	1
British Gas Smart Meter	1
BT4 temp probes	1
BUPA exercycle test	1
Carb counting	1
Carbodydrates, measure by looking up in google. ie carbs in fried egg	1
Cateye Strada cycling computer and Fizztrain logging web site	1
CBT questionaire	1
Chrome productivity extension	1
Clement Clarke Mini-Wright Peak Flow Meter	1
Coinkeeper	1
collect receipts	1
concept 2 rowing monitor card	1
Concept2 PM3 rowing computer	1
concept2 rower + log card	1
Contactually	1
CSV files	1
CurrentCost energy monitor	1
custom made app	1
cvs temple thermometer	1
cycle computer	1
dailymile	1
Dayone	1
Delicious	1
Diary (paper and pen)	1
Digital BP cuff	1
digital peak flow monitor	1
Digital scale	1
Digital scales (no wifi or bodyfat sensor)	1
dream diary	1
DrinksTracker (NHS Choices iPHone app)	1
Duolingo	1
DuoLingo app to learn Portuguese	1
ECG monitor (portable)	1
EcoDrive, comes inbuilt with Fiats	1
electronic calendar in iphone	1
Electrophoresis	1
EM wave 2	1
Email Game	1
emwave2 device (plus desktop version)	1
Enobio	1
EON analyzer	1
equanimity	1
Eternity	1
Eternity (iOS)	1
Exercycle	1
Expereal app	1
Facebook app	1
Faviki	1
Faviki.com (bookmarking)	1
finance diary	1
Firstbeat	1
FitBit app	1
Fitbit ultra	1
Fitbit, Moves	1
fitbits for comparison	1
fitfiit	1
Fitness app	1
fitness test by expert	1
fizztrain web site	1
Flickr	1
Fog of the World app	1
Food	1
Food Tracker	1
Fooducate	1
FT portfolio	1
full fitness	1
Galvanic Skin Response (own)	1
Garmin (for long bike rides)	1
Garmin Footpod	1
Garmin head unit + ANT HRM	1
garmin online software	1
Garmin Oregon 450	1
Garmin Vector	1
garmin xt	1
ginger.io	1
Gnotime	1
GolfSense	1
Golfshot GPS	1
Good reads app	1
goodreads.com	1
Google documents	1
Google Earth for distance; now dropped	1
google fusion to store in cloud as searchable activity record	1
Google Keep	1
Google Location History	1
google mail plugin	1
Google maps	1
Google+ Photos	1
gottaFeeling app	1
GPS mapping	1
GPSBabel	1
GPSVisualizer	1
Gym equipment	1
Handheld GPS units	1
Happiness iPhone app	1
Hargreaves Landsdown Portfolio Manager	1
Heart rate app	1
HeartMath em wave desktop	1
HeartMath inner balance app	1
HomeBudget app	1
HRM	1
http://cognitivefun.net/	1
http://Intelligencetest.com	1
http://www.good.co/	1
http://www.omnifolio.org	1
http://www.personal.psu.edu/j5j/IPIP/	1
hydration	1
Hyperthermia times (abandoned)	1
I read the meter every night	1
IBG Star Blood Glucose App	1
iCardio linked with Zephyr	1
Ihealth and Iphone	1
Imdb	1
immersion to visualise social network	1
in person tests	1
indirect measure via hr performance and body metrics	1
inFlow	1
Instagram via Statigram	1
instant heart rate app	1
Investment account statements	1
ios 7 sleep time free app	1
ios7 calendar	1
ipad	1
Iphone app to track	1
iPhone Budgeting Apps	1
iPhone heart rate app	1
iphone location data	1
iphone notes	1
iRunner	1
ithlete heart rate monitor	1
ithlete hrv ios app	1
ithlete pulse meter on ipod w bluetooth strap	1
jawbone up for comparison	1
Jawbone Up! & Fitness Pal	1
Journeying or not	1
kept daily on spreadsheet	1
Ki Performance BodPod	1
klout	1
lancet + digital reader	1
lancet + paper strip	1
Last.fm audioscrobbler	1
librarything.com	1
LifeLogger	1
LifeSlice	1
Lifesum	1
Lift (app)	1
Lloyds Pharmacy scale	1
Lovemoney.com tracker	1
Lumen Trails	1
Luminosity	1
Lux meters	1
manual processing	1
McQuag	1
measure contact be usefulness out of 100	1
mechanical scales	1
medical IQ tests	1
meditation app	1
meditation helper pro (Android)	1
MeditationsAppen	1
Memrise	1
Meter readings	1
meters	1
Microsoft Outlook	1
Mind Snacks	1
MLSS Test	1
Mobile notepad	1
Mood Agent for Android	1
my blog	1
My fingers	1
my ithlete with bluetooth strap	1
my memory	1
my normal paper-pased diary	1
My own 'face-matching' scales	1
myfitnesspal.com	1
NeuroSky MindWave	1
NHS drinks tracker	1
NHS Sleep monitoring machine	1
Nike+ Running app	1
Nintendo Wii with their WiiActive thing	1
no tools	1
Noom Android App	1
Noom walk	1
normal bp auto device	1
Normal scales	1
noting call / email / meeting etc	1
Nutmeg	1
Observation on clothes	1
OhLife	1
Omron	1
Omron mx2	1
Omron pedometer	1
Omron Scales with bodyfat estimation	1
on track - diabetes tracking app	1
One-Touch Ultra 2	1
on-line log	1
Open Source Brain-Computer Interface	1
OpenPaths iOS app	1
Orthotic professional	1
OS maps	1
other online programmes	1
Outlook	1
Outlook export	1
OWL energy monitor	1
Own website	1
Oxygination	1
Paper	1
Pebble	1
Period tracker app	1
Personal Coach	1
Pert of counting Carbohydrates	1
Photograph meters. gas, elec, water.	1
photography	1
plusnet monitor	1
Polar H6 + Sweatbeat iPhone app	1
Polar watch	1
price comparison sites	1
private blood test	1
Private clinics	1
Prorietary Program	1
puzzles	1
Qlikview	1
Qstarz BT-Q1000 GPS travel recorder	1
qualitative data	1
qualitative record 1-10	1
quantified-mind.com	1
questionaires	1
Reading	1
Readout aloud Lords Prayer	1
Reciepts	1
Regular scale	1
regular scale and mobile phone calendar	1
Remember the milk	1
rescuetime free account to monitor computer usage	1
Resistance training	1
reverse analysis from fitbit or jawbone	1
rowing 2000m time trial	1
RunKeeper, Noom	1
Runtasctic pedometer app	1
Runtastic Heart Rate	1
schemer.com	1
Scrobbler.fm	1
self assessment questionaire	1
self track	1
single expert assessment	1
skin fold calipers	1
sleave cuff	1
Sleep Talk	1
sleeptime app	1
Small Wrist Device	1
Smart phone app (SHealth)	1
Smiling Mind	1
Snorelab	1
Soehnle BBS Comfort 5	1
Soehnle FS Comfort 5	1
Software	1
Songkick	1
SPO2 monitor	1
SPSS	1
step on scales and Tactio health App	1
StressCheck	1
subjective feeling	1
Sudoku	1
Suunto HRM watch	1
Suunto M4 watch	1
Suunto M4 watch / heartband	1
Suunto T6	1
Sweetbeat	1
Swimming Garmin 910	1
Tableau Desktop software	1
Tacx Training Software, on PC connected indoor trainer.	1
Tape	1
TaskCoach	1
Text document	1
The same mobile app for tracking menstrual cycle	1
Timex HRM watch	1
Timing, try 10 mins per day in quiet setting(church at lunchtime near work)	1
tinderbox	1
Tip sheet	1
travel	1
Tripit	1
True Weight iOS app	1
Twitter	1
Twitter/ Linkedin/Facebook analysis availble to users.	1
Twittercounter and Tweetstats	1
Ubiqi app	1
Ubiqlog	1
Uptime	1
vo2max formula	1
vo2max tests with kettlebells	1
Voice analysis (own)	1
W-2	1
Walkmeter	1
wallet	1
Weather	1
website	1
weekly review	1
weights machines	1
Well Man via Nuffield	1
Wii fit	1
Wii scale	1
Wiki page	1
Wild-Divine lightstone	1
withings ipad cuff	1
Withings, Fatwatch	1
Withings, Polar band	1
Workflowy	1
zenobase.com	1
Zoopla	1
zypher	1

## Sheet: Tool Use By Data Type
Data Type	Tool Name	Frequency of Mentions		This table shows the number of times a tool has been mentioned in conjunction with tracking a particular data type
Eating / Diet / Supplement Data	MyFitnessPal	15
Steps / Walking Data	Fitbit	15
Spending & Purchases Data	Spreadsheet	14
Weight Data	Spreadsheet	14
Running Data	RunKeeper	13
Sleep Data	Fitbit	13
Weight Data	Withings Scales	13
Steps / Walking Data	Moves	12
Income Data	Spreadsheet	11
Investments Data	Spreadsheet	10
Activity Log / Timekeeping Data	Spreadsheet	9
Body Fat Data	Withings Scales	9
Reading Data	Goodreads	9
Waist Data	Tape Measure	9
Cycling Data	Strava	8
Exercise Data (not including Running, Walking or Cycling)	Spreadsheet	8
Mood / Happiness Data	Spreadsheet	8
Productivity Data	RescueTime	8
Sleep Data	Sleep Cycle	8
Alcohol Data	Spreadsheet	7
Body Fat Data	Spreadsheet	7
Gym Workouts Data	Pen & Paper	7
Mood / Happiness Data	Pen & Paper	7
Weight Data	Weighing Scales	7
Activity Log / Timekeeping Data	Pen & Paper	6
Cycling Data	Endomondo	6
Eating / Diet / Supplement Data	Spreadsheet	6
Exercise Data (not including Running, Walking or Cycling)	Pen & Paper	6
Heart-Rate Data	Polar HRM	6
Location / Position-logging / Altitude Data	Moves	6
Running Data	Endomondo	6
Sleep Data	Spreadsheet	6
Steps / Walking Data	Jawbone UP	6
Travel / Places Visited Data	Foursquare	6
Weight Data	Scale	6
Activity Log / Timekeeping Data	RescueTime	5
Cycling Data	Moves	5
Location / Position-logging / Altitude Data	Foursquare	5
Music Consumption Data	Last.fm	5
Sleep Data	Jawbone UP	5
Sleep Data	Zeo	5
Steps / Walking Data	Nike Fuelband	5
Waist Data	Spreadsheet	5
Activity Log / Timekeeping Data	Diary (pen and paper)	4
Activity Log / Timekeeping Data	Google Calendar	4
Activity Log / Timekeeping Data	Moves	4
Eating / Diet / Supplement Data	Fitbit	4
Exercise Data (not including Running, Walking or Cycling)	Jawbone UP	4
Gym Workouts Data	Spreadsheet	4
Heart-Rate Data	Garmin Forerunner	4
Internet Usage Data	RescueTime	4
Medication Data	Spreadsheet	4
Menstrual Cycle Data	Pen & Paper	4
Mood / Happiness Data	Moodscope	4
Psychometrics Data (Personality profiling, MBTI etc.)	MBTI	4
Running Data	Garmin 610/910/810	4
Running Data	MapMyRun	4
Running Data	Moves	4
Running Data	Spreadsheet	4
Sleep Data	Fitbit Flex	4
Sleep Data	Pen & Paper	4
Sleep Data	Sleep As Android	4
Steps / Walking Data	Fitbit One	4
Travel / Places Visited Data	Facebook	4
Weight Data	Fitbit Aria	4
Activity Log / Timekeeping Data	Evernote	3
Activity Log / Timekeeping Data	Fitbit	3
Alcohol Data	MyFitnessPal	3
Blood Glucose Data	Spreadsheet	3
Blood Pressure Data	Omron Blood Pressure Monitor	3
Blood Pressure Data	Spreadsheet	3
Body Fat Data	Scale	3
Body Fat Data	Taniata Scales	3
Body Fat Data	Withings	3
Caffeine Data	Spreadsheet	3
Email / Contacts / Network Connections Data	Gmail	3
Email / Contacts / Network Connections Data	Spreadsheet	3
Emotional & Mental Data selected as 'Other'	Spreadsheet	3
Exercise Data (not including Running, Walking or Cycling)	Fitocracy	3
Heart-Rate Data	Pen & Paper	3
Heart-Rate Data	Spreadsheet	3
Income Data	Online Banking UI	3
Intelligence Data (IQ, Brain-Training)	Lumosity	3
Location / Position-logging / Altitude Data	Google Latitude	3
Meditation Data	Spreadsheet	3
Menstrual Cycle Data	Spreadsheet	3
Migraine Data	Pen & Paper	3
Mood / Happiness Data	Mappiness	3
Mood / Happiness Data	MoodPanda	3
Productivity Data	Spreadsheet	3
Psychometrics Data (Personality profiling, MBTI etc.)	Spreadsheet	3
Running Data	Runtastic	3
Sex Data	Spreadsheet	3
Sleep Data	Fitbit One	3
Spending & Purchases Data	Money Dash Board	3
Spending & Purchases Data	Online Banking UI	3
Spending & Purchases Data	Pen & Paper	3
Steps / Walking Data	Fitbit Flex	3
Steps / Walking Data	Pedometer	3
Waist Data	Pen & Paper	3
Weight Data	Pen & Paper	3
Allergies Data	MyFitnessPal	2
Allergies Data	Spreadsheet	2
Blood Glucose Data	Blood Glucose Meter	2
Blood Pressure Data	Blood pressure monitor	2
Blood Pressure Data	GP	2
Blood Pressure Data	Pen & Paper	2
Blood Pressure Data	Withings	2
Body Fat Data	Callipers	2
Body Fat Data	Fitbit Aria	2
Brainwaves Data	Zeo	2
Caffeine Data	MyFitnessPal	2
Cycling Data	Fitbit	2
Cycling Data	Garmin 610/910/810	2
Cycling Data	Garmin Edge 800	2
Cycling Data	MapMyRide	2
Cycling Data	Strava web site	2
Cycling Data	Wahoo	2
Eating / Diet / Supplement Data	Fitness Pal	2
Eating / Diet / Supplement Data	Pen & Paper	2
Email / Contacts / Network Connections Data	LinkedIn	2
Email / Contacts / Network Connections Data	Wolfram Alpha Personal Analytics	2
Energy Data (e.g. electricity use in the home)	Alertme	2
Energy Data (e.g. electricity use in the home)	Spreadsheet	2
Energy Data (e.g. electricity use in the home)	Wattson power meter	2
Exercise Data (not including Running, Walking or Cycling)	Endomondo	2
Exercise Data (not including Running, Walking or Cycling)	MyFitnessPal	2
Exercise Data (not including Running, Walking or Cycling)	RunKeeper	2
Fasting Data	Spreadsheet	2
Gym Workouts Data	Endomondo	2
Gym Workouts Data	Fitocracy	2
Gym Workouts Data	MyFitnessPal	2
Heart-Rate Data	Garmin 610/910/810	2
Heart-Rate Data	Garmin Heart-Rate Monitor	2
Heart-Rate Data	Heart rate monitor app using smartphone flash	2
Heart-Rate Data	Polar H7	2
Heart-Rate Data	Polar Heart Rate Monitor	2
Heart-Rate Data	Suunto Heart Rate Monitor	2
Heart-Rate Data	Wahoo HRM	2
Heart-Rate Data	Withings Pulse	2
Income Data	Microsoft Money	2
Income Data	Quicken	2
Income Data	Spending App	2
Intelligence Data (IQ, Brain-Training)	Fitbrain	2
Learning Data	Duolingo	2
Learning Data	Spreadsheet	2
Left Right Leg Fat Difference Data	Spreadsheet	2
Location / Position-logging / Altitude Data	Google My Tracks	2
Meditation Data	Getsomeheadspace app	2
Meditation Data	Pen & Paper	2
Mood / Happiness Data	Diary (pen and paper)	2
Mood / Happiness Data	Mappiness app	2
Mood / Happiness Data	Mappiness iOS	2
Other	Spreadsheet	2
Ovulation Data	Pen & Paper	2
People You Are With Data	Pen & Paper	2
Physical Data selected as 'Other'	Spreadsheet	2
Productivity Data	Pen & Paper	2
Psychometrics Data (Personality profiling, MBTI etc.)	Online Tests	2
Reading Data	Pen & Paper	2
Reading Data	Spreadsheet	2
Running Data	Fitbit	2
Running Data	Fitocracy	2
Running Data	Garmin Forerunner	2
Running Data	Nike+	2
Running Data	Strava	2
Sleep Data	Misfit Shine	2
Sleep Data	Phone app	2
Sleep Data	Sleep Time	2
Sleep Data	Sleepbot	2
Social Media Usage Data (Facebook, Twitter, del.icio.us, Tumblr etc.)	Facebook	2
Social Media Usage Data (Facebook, Twitter, del.icio.us, Tumblr etc.)	Twitter	2
Spending & Purchases Data	Microsoft Money	2
Spending & Purchases Data	Mint	2
Spending & Purchases Data	Spending App	2
Steps / Walking Data	Misfit Shine	2
Steps / Walking Data	Runtastic	2
Travel / Places Visited Data	Moves	2
TV viewing Data	Diary (pen and paper)	2
VO2max Data	Polar HRM	2
VO2max Data	Spreadsheet	2
Waist Data	Fitbit	2
Waist Data	Measuring Tape	2
Weight Data	Diary (pen and paper)	2
Weight Data	Electronic scale Homedics/Salter	2
Weight Data	Fitbit	2
Weight Data	GP	2
Weight Data	Manual scale	2
Weight Data	MyFitnessPal	2
Weight Data	Pen and Pencil	2
Weight Data	Taniata Scales	2
Weight Data	Withings	2
Activity & Consumption Data selected as 'Other'	Diary (pen and paper)	1
Activity & Consumption Data selected as 'Other'	Gnotime	1
Activity & Consumption Data selected as 'Other'	GolfSense	1
Activity & Consumption Data selected as 'Other'	Golfshot GPS	1
Activity & Consumption Data selected as 'Other'	Meditation helper pro (Android)	1
Activity & Consumption Data selected as 'Other'	Self-written program	1
Activity & Consumption Data selected as 'Other'	Spreadsheet	1
Activity & Consumption Data selected as 'Other'	TaskCoach	1
Activity Log / Timekeeping Data	Android daily activity tracker	1
Activity Log / Timekeeping Data	Backpacker app	1
Activity Log / Timekeeping Data	Chronos	1
Activity Log / Timekeeping Data	Doris	1
Activity Log / Timekeeping Data	Eternity	1
Activity Log / Timekeeping Data	Faviki	1
Activity Log / Timekeeping Data	Fitbit, Moves	1
Activity Log / Timekeeping Data	Fitfiit	1
Activity Log / Timekeeping Data	Garmin 610/910/810	1
Activity Log / Timekeeping Data	Google fusion table	1
Activity Log / Timekeeping Data	Google Keep	1
Activity Log / Timekeeping Data	Ios7 calendar	1
Activity Log / Timekeeping Data	Iphone notes	1
Activity Log / Timekeeping Data	Jawbone Up! & Fitness Pal	1
Activity Log / Timekeeping Data	Journaling	1
Activity Log / Timekeeping Data	LifeLogger	1
Activity Log / Timekeeping Data	LifeSlice	1
Activity Log / Timekeeping Data	Lumen Trails	1
Activity Log / Timekeeping Data	Microsoft Outlook	1
Activity Log / Timekeeping Data	Nike Fuelband	1
Activity Log / Timekeeping Data	Outlook	1
Activity Log / Timekeeping Data	Prorietary Program	1
Activity Log / Timekeeping Data	Remember the milk	1
Activity Log / Timekeeping Data	Rescuetime free account to monitor computer usage	1
Activity Log / Timekeeping Data	RunKeeper	1
Activity Log / Timekeeping Data	Schemer.com	1
Activity Log / Timekeeping Data	Structured Text File	1
Activity Log / Timekeeping Data	TicTrac	1
Activity Log / Timekeeping Data	Uptime	1
Activity Log / Timekeeping Data	Various apps	1
Activity Log / Timekeeping Data	Walkmeter	1
Activity Log / Timekeeping Data	Wiki page	1
Activity Log / Timekeeping Data	Withings	1
Activity Log / Timekeeping Data	Wunderlist	1
Alcohol Data	Activ8rlives	1
Alcohol Data	Alcodroid	1
Alcohol Data	Custom made app	1
Alcohol Data	Dailyburn.com	1
Alcohol Data	DrinksTracker (NHS Choices iPHone app)	1
Alcohol Data	Fitness Pal	1
Alcohol Data	Google Calendar	1
Alcohol Data	IBG Star	1
Alcohol Data	My Fat Secret	1
Alcohol Data	My NetDiary	1
Alcohol Data	NHS drinks tracker	1
Alcohol Data	Paco	1
Alcohol Data	Pen & Paper	1
Alcohol Data	Pert of counting Carbohydrates	1
Alcohol Data	Photographs	1
Alcohol Data	Photos	1
Alcohol Data	PureLifeStyle app	1
Alcohol Data	Statistica	1
Alcohol Data	Structured Text File	1
Alcohol Data	TapLog Android App	1
Alcohol Data	Untapp.d	1
Alcohol Data	Your Flowing Data Twitter app	1
Allergies Data	Dayone	1
Allergies Data	Evernote	1
Allergies Data	Fitbit	1
Allergies Data	Fooducate	1
Allergies Data	Jawbone UP	1
Allergies Data	Lifesum	1
Allergies Data	My Fat Secret	1
Allergies Data	My NetDiary	1
Allergies Data	Pen & Paper	1
Allergies Data	Thermometer	1
Allergies Data	Wellness FX	1
Arterial Stiffness Data	Fitness test by expert	1
Arterial Stiffness Data	Specialised Blood Pressure Meter	1
Blood Glucose Data	Bayer with usb	1
Blood Glucose Data	Blood glucose testing kit	1
Blood Glucose Data	Blood Ketones	1
Blood Glucose Data	GP	1
Blood Glucose Data	IBG Star Blood Glucose App	1
Blood Glucose Data	Lancet + digital reader	1
Blood Glucose Data	Lancet + paper strip	1
Blood Glucose Data	Meters	1
Blood Glucose Data	On track - diabetes tracking app	1
Blood Glucose Data	One-Touch Ultra 2	1
Blood Glucose Data	Pen & Paper	1
Blood Glucose Data	Private blood test	1
Blood Glucose Data	Well Man via Nuffield	1
Blood Glucose Data	Wellness FX	1
Blood Pressure Data	A Doctor	1
Blood Pressure Data	Activ8rlives	1
Blood Pressure Data	Digital BP cuff	1
Blood Pressure Data	Generic Arm Band Blood Pressure Monitor	1
Blood Pressure Data	Ihealth and Iphone	1
Blood Pressure Data	Iphone app to track	1
Blood Pressure Data	MIT Elite Plus	1
Blood Pressure Data	Normal bp auto device	1
Blood Pressure Data	Omron	1
Blood Pressure Data	Omron mx2	1
Blood Pressure Data	Small Wrist Device	1
Blood Pressure Data	Specialised Blood Pressure Meter	1
Blood Pressure Data	Statistica	1
Blood Pressure Data	Wellman - Nuffield	1
Blood Pressure Data	Withings Blood Pressure Monitor	1
Blood Pressure Data	Withings ipad cuff	1
Body Fat Data	Activ8rlives	1
Body Fat Data	Bodpod	1
Body Fat Data	Body fat measurement at Boots	1
Body Fat Data	Body measurements	1
Body Fat Data	Bodyfat scale	1
Body Fat Data	Diary (pen and paper)	1
Body Fat Data	Electronic scale Homedics/Salter	1
Body Fat Data	Fitbit	1
Body Fat Data	Fitbit scale	1
Body Fat Data	Google Calendar	1
Body Fat Data	GP	1
Body Fat Data	Ki Performance BodPod	1
Body Fat Data	MyFitnessPal	1
Body Fat Data	Omron Scales with bodyfat estimation	1
Body Fat Data	Pen & Paper	1
Body Fat Data	Photography	1
Body Fat Data	PureLifeStyle app	1
Body Fat Data	RunKeeper	1
Body Fat Data	Soehnle BBS Comfort 5	1
Body Fat Data	SPSS	1
Body Fat Data	Statistica	1
Body Fat Data	Tanita InnerScan Body Composition Monitor	1
Body Fat Data	Tanita Scales BC545	1
Body Fat Data	Tape Measure	1
Body Fat Data	Weighing Scales	1
Body Fat Data	Weight	1
Body Fat Data	Weight-watchers electro scales	1
Body Temperature Data	Cvs temple thermometer	1
Body Temperature Data	Pen & Paper	1
Body Temperature Data	Thermometer	1
Brainwaves Data	Brainworks	1
Brainwaves Data	Enobio	1
Brainwaves Data	NeuroSky MindWave	1
Caffeine Data	Custom made Android app	1
Caffeine Data	Dailyburn.com	1
Caffeine Data	Fitness Pal	1
Caffeine Data	Lift (app)	1
Caffeine Data	My Fat Secret	1
Caffeine Data	My NetDiary	1
Caffeine Data	My normal paper-pased diary	1
Caffeine Data	Statistica	1
Caffeine Data	Structured Text File	1
Caffeine Data	TicTrac	1
Creativity Data	Pen & Paper	1
Creativity Data	Spreadsheet	1
Cycling Data	Cateye Strada cycling computer	1
Cycling Data	Cycle computer	1
Cycling Data	Fitness Pal	1
Cycling Data	Garmin (for long bike rides)	1
Cycling Data	Garmin Connect website	1
Cycling Data	Garmin Vector	1
Cycling Data	Google My Tracks	1
Cycling Data	Ithlete Precision Pulse app	1
Cycling Data	Map my tracks	1
Cycling Data	MotionX-GPS iPhone app	1
Cycling Data	Paco	1
Cycling Data	RunKeeper	1
Cycling Data	Runtastic	1
Cycling Data	Spreadsheet	1
Cycling Data	Suunto Movescount web site	1
Cycling Data	Tacx Training Software	1
Cycling Data	Wahoo HRM	1
Cycling Data	Walkmeter on iPhone	1
Eating / Diet / Supplement Data	Carb counting	1
Eating / Diet / Supplement Data	Custom made Android app	1
Eating / Diet / Supplement Data	Dailyburn.com	1
Eating / Diet / Supplement Data	Diary (pen and paper)	1
Eating / Diet / Supplement Data	Electronic scales	1
Eating / Diet / Supplement Data	Food	1
Eating / Diet / Supplement Data	Food Tracker	1
Eating / Diet / Supplement Data	IBG Star	1
Eating / Diet / Supplement Data	Jawbone UP	1
Eating / Diet / Supplement Data	My Fat Secret	1
Eating / Diet / Supplement Data	My NetDiary	1
Eating / Diet / Supplement Data	Noom	1
Eating / Diet / Supplement Data	On-line log	1
Eating / Diet / Supplement Data	Resoph Notes	1
Eating / Diet / Supplement Data	Statistica	1
Eating / Diet / Supplement Data	Structured Text File	1
Eating / Diet / Supplement Data	Text file	1
Eating / Diet / Supplement Data	TicTrac	1
Email / Contacts / Network Connections Data	Beeminder	1
Email / Contacts / Network Connections Data	Brewster	1
Email / Contacts / Network Connections Data	Contactually	1
Email / Contacts / Network Connections Data	Email Game	1
Email / Contacts / Network Connections Data	Facebook	1
Email / Contacts / Network Connections Data	Google mail plugin	1
Email / Contacts / Network Connections Data	Immersion	1
Email / Contacts / Network Connections Data	Manually Tracking a Number	1
Email / Contacts / Network Connections Data	Noting call / email / meeting etc	1
Email / Contacts / Network Connections Data	Outlook export	1
Emotional & Mental Data selected as 'Other'	Pen & Paper	1
Emotional & Mental Data selected as 'Other'	Qlikview	1
Emotional & Mental Data selected as 'Other'	Readout aloud Lords Prayer	1
Energy Data (e.g. electricity use in the home)	British Gas 'Energy Smart' metering	1
Energy Data (e.g. electricity use in the home)	British Gas Smart Meter	1
Energy Data (e.g. electricity use in the home)	CurrentCost energy monitor	1
Energy Data (e.g. electricity use in the home)	EON analyzer	1
Energy Data (e.g. electricity use in the home)	Manual meter reading	1
Energy Data (e.g. electricity use in the home)	Meter readings	1
Energy Data (e.g. electricity use in the home)	OWL energy monitor	1
Energy Data (e.g. electricity use in the home)	Pen & Paper	1
Energy Data (e.g. electricity use in the home)	Photograph meters. gas, elec, water.	1
Energy Data (e.g. electricity use in the home)	Text file	1
Exercise Data (not including Running, Walking or Cycling)	Concept2 PM3 rowing computer	1
Exercise Data (not including Running, Walking or Cycling)	Concept2 rower + log card	1
Exercise Data (not including Running, Walking or Cycling)	Daytum	1
Exercise Data (not including Running, Walking or Cycling)	Diary (pen and paper)	1
Exercise Data (not including Running, Walking or Cycling)	Evernote	1
Exercise Data (not including Running, Walking or Cycling)	Fitbit	1
Exercise Data (not including Running, Walking or Cycling)	Fitbit One	1
Exercise Data (not including Running, Walking or Cycling)	Fitness app	1
Exercise Data (not including Running, Walking or Cycling)	Garmin Forerunner	1
Exercise Data (not including Running, Walking or Cycling)	Handheld GPS units	1
Exercise Data (not including Running, Walking or Cycling)	Ipad	1
Exercise Data (not including Running, Walking or Cycling)	Jefit.com	1
Exercise Data (not including Running, Walking or Cycling)	Manual Workout Log	1
Exercise Data (not including Running, Walking or Cycling)	MapMyFitness	1
Exercise Data (not including Running, Walking or Cycling)	Micoach	1
Exercise Data (not including Running, Walking or Cycling)	Misfit Shine	1
Exercise Data (not including Running, Walking or Cycling)	Nike Fuelband	1
Exercise Data (not including Running, Walking or Cycling)	Nike+	1
Exercise Data (not including Running, Walking or Cycling)	On track	1
Exercise Data (not including Running, Walking or Cycling)	OS maps	1
Exercise Data (not including Running, Walking or Cycling)	Own website	1
Exercise Data (not including Running, Walking or Cycling)	Pebble	1
Exercise Data (not including Running, Walking or Cycling)	Polar Heart Rate Monitor	1
Exercise Data (not including Running, Walking or Cycling)	SportsTracker	1
Exercise Data (not including Running, Walking or Cycling)	Statistica	1
Exercise Data (not including Running, Walking or Cycling)	Stop watch	1
Exercise Data (not including Running, Walking or Cycling)	Stronger (RunKeeper App)	1
Exercise Data (not including Running, Walking or Cycling)	Structured Text File	1
Exercise Data (not including Running, Walking or Cycling)	Suunto M4 watch / heartband	1
Exercise Data (not including Running, Walking or Cycling)	Swimming Garmin 910	1
Exercise Data (not including Running, Walking or Cycling)	Withings Pulse	1
Exercise Data (not including Running, Walking or Cycling)	Zephyr HxM	1
Fasting Data	Diary (pen and paper)	1
Fasting Data	Statistica	1
Gym Workouts Data	Daytum	1
Gym Workouts Data	Diary (pen and paper)	1
Gym Workouts Data	Evernote	1
Gym Workouts Data	Exercycle	1
Gym Workouts Data	Fitbit	1
Gym Workouts Data	Foursquare	1
Gym Workouts Data	Full fitness	1
Gym Workouts Data	Jawbone UP	1
Gym Workouts Data	Jefit.com	1
Gym Workouts Data	Manual Workout Log	1
Gym Workouts Data	MapMyFitness	1
Gym Workouts Data	Mobile notepad	1
Gym Workouts Data	My memory	1
Gym Workouts Data	Noom	1
Gym Workouts Data	Resistance training	1
Gym Workouts Data	Statistica	1
Gym Workouts Data	Stronger (RunKeeper App)	1
Gym Workouts Data	Suunto Heart Rate Monitor	1
Gym Workouts Data	Text file	1
Gym Workouts Data	Weights machines	1
Gym Workouts Data	Zypher	1
Hair Data	Google Calendar	1
Heart-Rate Variability Data	Breathsync app	1
Heart-Rate Variability Data	EM wave 2	1
Heart-Rate Variability Data	Emwave2 device (plus desktop version)	1
Heart-Rate Variability Data	Firstbeat	1
Heart-Rate Variability Data	HeartMath em wave desktop	1
Heart-Rate Variability Data	HeartMath inner balance app	1
Heart-Rate Variability Data	Ithlete ecg receiver	1
Heart-Rate Variability Data	Ithlete HRV	1
Heart-Rate Variability Data	Ithlete hrv ios app	1
Heart-Rate Variability Data	My ithlete with bluetooth strap	1
Heart-Rate Variability Data	Omron Blood Pressure Monitor	1
Heart-Rate Variability Data	Polar H6 + Sweatbeat iPhone app	1
Heart-Rate Variability Data	Polar H7	1
Heart-Rate Variability Data	Polar Heart Rate Monitor	1
Heart-Rate Variability Data	Polar HRM	1
Heart-Rate Variability Data	Suunto Heart Rate Monitor	1
Heart-Rate Variability Data	Sweetbeat	1
Heart-Rate Variability Data	Wild-Divine lightstone	1
Heart-Rate Variability Data	Withings	1
Heart-Rate Data	Activ8rlives	1
Heart-Rate Data	ANT+	1
Heart-Rate Data	Azumio iphone app	1
Heart-Rate Data	Basis Wristwatch	1
Heart-Rate Data	BP cuff	1
Heart-Rate Data	Bp device	1
Heart-Rate Data	ECG monitor (portable)	1
Heart-Rate Data	Fitbit	1
Heart-Rate Data	Garmin Connect website	1
Heart-Rate Data	Garmin Edge 800	1
Heart-Rate Data	Garmin head unit + ANT HRM	1
Heart-Rate Data	Generic Arm Band Blood Pressure Monitor	1
Heart-Rate Data	GP	1
Heart-Rate Data	Heart rate app	1
Heart-Rate Data	HRM	1
Heart-Rate Data	Instant heart rate app	1
Heart-Rate Data	IPhone heart rate app	1
Heart-Rate Data	Ithlete ecg receiver	1
Heart-Rate Data	Ithlete heart rate monitor	1
Heart-Rate Data	Ithlete Precision Pulse app	1
Heart-Rate Data	Ithlete pulse meter on ipod w bluetooth strap	1
Heart-Rate Data	MIT Elite Plus	1
Heart-Rate Data	My fingers	1
Heart-Rate Data	Omron Blood Pressure Monitor	1
Heart-Rate Data	Polar watch	1
Heart-Rate Data	RunKeeper	1
Heart-Rate Data	Runtastic Heart Rate	1
Heart-Rate Data	Sleave cuff	1
Heart-Rate Data	SPO2 monitor	1
Heart-Rate Data	Statistica	1
Heart-Rate Data	Strava	1
Heart-Rate Data	Strava web site	1
Heart-Rate Data	StressCheck	1
Heart-Rate Data	Suunto HRM watch	1
Heart-Rate Data	Suunto T6	1
Heart-Rate Data	TicTrac	1
Heart-Rate Data	Timex HRM watch	1
Heart-Rate Data	Walkmeter on iPhone	1
Heart-Rate Data	Withings	1
Heart-Rate Data	Withings Blood Pressure Monitor	1
Heart-Rate Data	Withings, Polar band	1
Heart-Rate Data	Zephyr HxM	1
Income Data	Account Tracker	1
Income Data	Bank Account Downloads	1
Income Data	Bank statement	1
Income Data	Coinkeeper	1
Income Data	CSV files	1
Income Data	Financisto android app	1
Income Data	Manually Tracking a Number	1
Income Data	Mint	1
Income Data	Money Dash Board	1
Income Data	Moneywiz	1
Income Data	Omie	1
Income Data	Online Bank App	1
Income Data	Pen & Paper	1
Income Data	Python Code	1
Income Data	Python scripts	1
Income Data	SMS notifications	1
Income Data	SVT Accounts App	1
Income Data	W-2	1
Income Data	Whiteboard	1
Intelligence Data (IQ, Brain-Training)	Brain workshop (for n-back training)	1
Intelligence Data (IQ, Brain-Training)	cognitivefun.net/	1
Intelligence Data (IQ, Brain-Training)	Diary (pen and paper)	1
Intelligence Data (IQ, Brain-Training)	Intelligencetest.com	1
Intelligence Data (IQ, Brain-Training)	Luminosity	1
Intelligence Data (IQ, Brain-Training)	Medical IQ tests	1
Intelligence Data (IQ, Brain-Training)	Nintendo brain training game	1
Intelligence Data (IQ, Brain-Training)	Other online programmes	1
Intelligence Data (IQ, Brain-Training)	Puzzles	1
Intelligence Data (IQ, Brain-Training)	Quantified-mind.com	1
Intelligence Data (IQ, Brain-Training)	Reading	1
Intelligence Data (IQ, Brain-Training)	sapa-project.org/	1
Intelligence Data (IQ, Brain-Training)	Software	1
Intelligence Data (IQ, Brain-Training)	Spreadsheet	1
Intelligence Data (IQ, Brain-Training)	Sudoku	1
Internet Usage Data	Calendar	1
Internet Usage Data	Plusnet monitor	1
Internet Usage Data	Spreadsheet	1
Investments Data	Account Tracker	1
Investments Data	FT portfolio	1
Investments Data	Hargreaves Landsdown Portfolio Manager	1
Investments Data	Investment account statements	1
Investments Data	Manual processing	1
Investments Data	Microsoft Money	1
Investments Data	Nutmeg	1
Investments Data	Online Bank App	1
Investments Data	Quicken	1
Investments Data	Tip sheet	1
Investments Data	Zoopla	1
Learning Data	Anki	1
Learning Data	Ankilearn	1
Learning Data	Beeminder.com	1
Learning Data	Diary (pen and paper)	1
Learning Data	Evernote	1
Learning Data	Faviki	1
Learning Data	Memrise	1
Learning Data	Mind Snacks	1
Learning Data	Structured Text File	1
Left Right Leg Fat Difference Data	Measuring Tape	1
Left Right Leg Fat Difference Data	Orthotic professional	1
Left Right Leg Fat Difference Data	Skin fold calipers	1
Left Right Leg Fat Difference Data	Statistica	1
Left Right Leg Fat Difference Data	Tanita InnerScan Body Composition Monitor	1
Left Right Leg Fat Difference Data	Tape Measure	1
Location / Position-logging / Altitude Data	Chronos	1
Location / Position-logging / Altitude Data	Facebook	1
Location / Position-logging / Altitude Data	Fog of the World app	1
Location / Position-logging / Altitude Data	Garmin 610/910/810	1
Location / Position-logging / Altitude Data	Garmin Connect website	1
Location / Position-logging / Altitude Data	Garmin Edge 800	1
Location / Position-logging / Altitude Data	Garmin Oregon 450	1
Location / Position-logging / Altitude Data	Google Location History	1
Location / Position-logging / Altitude Data	GPSBabel	1
Location / Position-logging / Altitude Data	GPSVisualizer	1
Location / Position-logging / Altitude Data	Iphone location data	1
Location / Position-logging / Altitude Data	MapMyWalk	1
Location / Position-logging / Altitude Data	OpenPaths iOS app	1
Location / Position-logging / Altitude Data	Pen & Paper	1
Location / Position-logging / Altitude Data	Qstarz BT-Q1000 GPS travel recorder	1
Location / Position-logging / Altitude Data	RunKeeper	1
Location / Position-logging / Altitude Data	Runtastic	1
Location / Position-logging / Altitude Data	SportsTracker	1
Location / Position-logging / Altitude Data	Strava web site	1
Location / Position-logging / Altitude Data	Tableau Desktop software	1
Medication Data	Diary (pen and paper)	1
Medication Data	IBG Star	1
Medication Data	Menstrual Calendar Premium for Android	1
Medication Data	On track	1
Medication Data	Paper	1
Medication Data	Statistica	1
Meditation Data	Beeminder.com	1
Meditation Data	Equanimity	1
Meditation Data	Meditation app	1
Meditation Data	MeditationsAppen	1
Meditation Data	Qualitative data	1
Meditation Data	RescueTime	1
Meditation Data	Smiling Mind	1
Meditation Data	Structured Text File	1
Meditation Data	TicTrac	1
Meditation Data	Timing	1
Menstrual Cycle Data	Ascii text file	1
Menstrual Cycle Data	Calendar	1
Menstrual Cycle Data	Google Calendar	1
Menstrual Cycle Data	Menstrual Calendar Premium for Android	1
Menstrual Cycle Data	Menstrual Cycle	1
Menstrual Cycle Data	Mobile app	1
Menstrual Cycle Data	Mobile Phone App	1
Menstrual Cycle Data	P tracker	1
Menstrual Cycle Data	Period tracker app	1
Migraine Data	Hydration	1
Migraine Data	IPhone Calendar	1
Migraine Data	Pen and Pencil	1
Migraine Data	Spreadsheet	1
Migraine Data	Structured Text File	1
Migraine Data	Travel	1
Migraine Data	Ubiqi app	1
Migraine Data	Weather	1
Mood / Happiness Data	Activ8rlives	1
Mood / Happiness Data	CBT questionaire	1
Mood / Happiness Data	Emotion Sense app	1
Mood / Happiness Data	Expereal app	1
Mood / Happiness Data	Galvanic Skin Response (own)	1
Mood / Happiness Data	Ginger.io	1
Mood / Happiness Data	GottaFeeling app	1
Mood / Happiness Data	Happiness iPhone app	1
Mood / Happiness Data	Homemade paper-based colour grid	1
Mood / Happiness Data	InFlow	1
Mood / Happiness Data	Ithlete HRV	1
Mood / Happiness Data	Jawbone UP	1
Mood / Happiness Data	Journaling	1
Mood / Happiness Data	Manually Tracking a Number	1
Mood / Happiness Data	Menstrual Calendar Premium for Android	1
Mood / Happiness Data	Mobile app	1
Mood / Happiness Data	Mood Agent for Android	1
Mood / Happiness Data	MS Word	1
Mood / Happiness Data	My own 'face-matching' scales	1
Mood / Happiness Data	OhLife	1
Mood / Happiness Data	Self track	1
Mood / Happiness Data	Self-reported scale 1-10	1
Mood / Happiness Data	Self-written program	1
Mood / Happiness Data	Structured Text File	1
Mood / Happiness Data	Subjective feeling	1
Mood / Happiness Data	Voice analysis (own)	1
Music Consumption Data	Last.fm audioscrobbler	1
Music Consumption Data	Scrobbler.fm	1
Music Consumption Data	Songkick	1
Music Consumption Data	Spreadsheet	1
Other	Activ8rlives	1
Other	BT4 temp probes	1
Other	EcoDrive, comes inbuilt with Fiats	1
Other	Google Latitude	1
Other	Kept daily on spreadsheet	1
Other	Lux meters	1
Other	Open Source Brain-Computer Interface	1
Other	Pen & Paper	1
Other	Photographs	1
Other	PureLifeStyle app	1
Other	Reverse analysis from fitbit or jawbone	1
Other	Self-reported scale 1-10	1
Other	Ubiqlog	1
Other	Untapp.d	1
Ovulation Data	Menstrual Calendar Premium for Android	1
Ovulation Data	Menstrual Cycle	1
Ovulation Data	P tracker	1
Ovulation Data	Pen and Pencil	1
People You Are With Data	Facebook	1
People You Are With Data	Spreadsheet	1
Perspiration Data	Basis Wristwatch	1
Perspiration Data	No tools	1
Phenotype Data (static physical traits e.g. eye colour)	23andme	1
Phenotype Data (static physical traits e.g. eye colour)	PureLifeStyle app	1
Phenotype Data (static physical traits e.g. eye colour)	Spreadsheet	1
Photographic / Film Data	Google+ Photos	1
Photographic / Film Data	Imdb	1
Photographic / Film Data	Pen & Paper	1
Photographic / Film Data	Workflowy	1
Physical Data selected as 'Other'	Carbodydrates looked up on google	1
Physical Data selected as 'Other'	Concept 2 rowing monitor card	1
Physical Data selected as 'Other'	Digital peak flow monitor	1
Physical Data selected as 'Other'	Electrophoresis	1
Physical Data selected as 'Other'	Fitbit Flex	1
Physical Data selected as 'Other'	Hyperthermia times (abandoned)	1
Physical Data selected as 'Other'	Journeying or not	1
Physical Data selected as 'Other'	Oxygination	1
Physical Data selected as 'Other'	Phone app	1
Physical Data selected as 'Other'	Polar HRM	1
Physical Data selected as 'Other'	Private clinics	1
Productivity Data	Chrome productivity extension	1
Productivity Data	Diary (pen and paper)	1
Productivity Data	Doris	1
Productivity Data	Structured Text File	1
Productivity Data	Various apps	1
Productivity Data	Whiteboard	1
Productivity Data	Wunderlist	1
Psychometrics Data (Personality profiling, MBTI etc.)	Belbin	1
Psychometrics Data (Personality profiling, MBTI etc.)	Emotion Sense app	1
Psychometrics Data (Personality profiling, MBTI etc.)	Evernote	1
Psychometrics Data (Personality profiling, MBTI etc.)	In person tests	1
Psychometrics Data (Personality profiling, MBTI etc.)	McQuag	1
Psychometrics Data (Personality profiling, MBTI etc.)	Online Big Five Personality Test	1
Psychometrics Data (Personality profiling, MBTI etc.)	Pen & Paper	1
Psychometrics Data (Personality profiling, MBTI etc.)	Questionaires	1
Psychometrics Data (Personality profiling, MBTI etc.)	sapa-project.org/	1
Psychometrics Data (Personality profiling, MBTI etc.)	Self assessment questionaire	1
Psychometrics Data (Personality profiling, MBTI etc.)	Website	1
Psychometrics Data (Personality profiling, MBTI etc.)	www.good.co/	1
Psychometrics Data (Personality profiling, MBTI etc.)	www.omnifolio.org	1
Psychometrics Data (Personality profiling, MBTI etc.)	www.personal.psu.edu/j5j/IPIP/	1
Reading Data	Diary (pen and paper)	1
Reading Data	Google documents	1
Reading Data	Librarything.com	1
Reading Data	Resoph Notes	1
Reading Data	Structured Text File	1
Reading Data	Tinderbox	1
Running Data	Dailymile	1
Running Data	Fizztrain web site	1
Running Data	Garmin Connect website	1
Running Data	Garmin Footpod	1
Running Data	Garmin online software	1
Running Data	Google Earth for distance; now dropped	1
Running Data	Google My Tracks	1
Running Data	ICardio linked with Zephyr	1
Running Data	IRunner	1
Running Data	Jawbone UP	1
Running Data	Map my tracks	1
Running Data	MapMyFitness	1
Running Data	Micoach	1
Running Data	Misfit Shine	1
Running Data	MyFitnessPal	1
Running Data	Nike Fuelband	1
Running Data	Nike+ Running app	1
Running Data	Phone app	1
Running Data	Polar HRM	1
Running Data	PureLifeStyle app	1
Running Data	Stop watch	1
Running Data	Suunto M4 watch	1
Running Data	Suunto Movescount web site	1
Running Data	Wahoo	1
Running Data	Wahoo HRM	1
Running Data	Walkmeter on iPhone	1
Sex Data	Fitbit	1
Sex Data	Jawbone UP	1
Sex Data	KiFit	1
Sex Data	Menstrual Cycle	1
Sex Data	P tracker	1
Sex Data	Pen & Paper	1
Sex Data	Structured Text File	1
Sex Data	The same mobile app for tracking menstrual cycle	1
Sleep Data	Alarm app	1
Sleep Data	Basis Wristband	1
Sleep Data	Beddit, Fitbit, Snorelab	1
Sleep Data	BodyMedia FIT	1
Sleep Data	Diary (pen and paper)	1
Sleep Data	Dream diary	1
Sleep Data	Fitbits for comparison	1
Sleep Data	Google Calendar	1
Sleep Data	Ios 7 sleep time free app	1
Sleep Data	IPhone	1
Sleep Data	IPhone sleep tracker app	1
Sleep Data	Jawbone up for comparison	1
Sleep Data	KiFit	1
Sleep Data	Mobile app	1
Sleep Data	MS Word	1
Sleep Data	NHS Sleep monitoring machine	1
Sleep Data	Qualitative record 1-10	1
Sleep Data	Selfmade tool to draw art while asleep	1
Sleep Data	Shine by Misfits	1
Sleep Data	Sleep Talk	1
Sleep Data	Sleeptime app	1
Sleep Data	Withings Pulse	1
Social Media Usage Data (Facebook, Twitter, del.icio.us, Tumblr etc.)	Delicious	1
Social Media Usage Data (Facebook, Twitter, del.icio.us, Tumblr etc.)	Instagram via Statigram	1
Social Media Usage Data (Facebook, Twitter, del.icio.us, Tumblr etc.)	Klout	1
Social Media Usage Data (Facebook, Twitter, del.icio.us, Tumblr etc.)	LinkedIn	1
Social Media Usage Data (Facebook, Twitter, del.icio.us, Tumblr etc.)	RescueTime	1
Social Media Usage Data (Facebook, Twitter, del.icio.us, Tumblr etc.)	Twittercounter and Tweetstats	1
Spending & Purchases Data	Account Tracker	1
Spending & Purchases Data	Amex breakdown	1
Spending & Purchases Data	App	1
Spending & Purchases Data	Bank CSV Download	1
Spending & Purchases Data	Collect receipts	1
Spending & Purchases Data	Custom made Android app	1
Spending & Purchases Data	Finance diary	1
Spending & Purchases Data	Financisto android app	1
Spending & Purchases Data	HomeBudget app	1
Spending & Purchases Data	IPhone Budgeting Apps	1
Spending & Purchases Data	Lovemoney.com tracker	1
Spending & Purchases Data	Manually Tracking a Number	1
Spending & Purchases Data	Moneywiz	1
Spending & Purchases Data	Mysql database	1
Spending & Purchases Data	Omie	1
Spending & Purchases Data	Price comparison sites	1
Spending & Purchases Data	Python Code	1
Spending & Purchases Data	Python scripts	1
Spending & Purchases Data	Quicken	1
Spending & Purchases Data	Reciepts	1
Spending & Purchases Data	SMS notifications	1
Spending & Purchases Data	SVT Accounts App	1
Spending & Purchases Data	Wallet	1
Spending & Purchases Data	Weekly review	1
Steps / Walking Data	Basis Wristwatch	1
Steps / Walking Data	Beddit	1
Steps / Walking Data	Fitbit ultra	1
Steps / Walking Data	Garmin 610/910/810	1
Steps / Walking Data	Garmin xt	1
Steps / Walking Data	Google My Tracks	1
Steps / Walking Data	GPS mapping	1
Steps / Walking Data	KiFit	1
Steps / Walking Data	MapMyWalk	1
Steps / Walking Data	MotionX-GPS iPhone app	1
Steps / Walking Data	Mysql database	1
Steps / Walking Data	Nike+	1
Steps / Walking Data	Noom	1
Steps / Walking Data	Noom Android App	1
Steps / Walking Data	Noom walk	1
Steps / Walking Data	Omron pedometer	1
Steps / Walking Data	Shine by Misfits	1
Steps / Walking Data	Smart phone app (SHealth)	1
Steps / Walking Data	Snorelab	1
Steps / Walking Data	SportsTracker	1
Steps / Walking Data	Spreadsheet	1
Steps / Walking Data	Withings Pulse	1
Travel / Places Visited Data	Blog	1
Travel / Places Visited Data	Calendar	1
Travel / Places Visited Data	Chronos	1
Travel / Places Visited Data	Flickr	1
Travel / Places Visited Data	Garmin 610/910/810	1
Travel / Places Visited Data	Google Latitude	1
Travel / Places Visited Data	Google maps	1
Travel / Places Visited Data	Google My Tracks	1
Travel / Places Visited Data	IPhone	1
Travel / Places Visited Data	MapMyWalk	1
Travel / Places Visited Data	MS Word	1
Travel / Places Visited Data	My blog	1
Travel / Places Visited Data	Pen & Paper	1
Travel / Places Visited Data	Photos	1
Travel / Places Visited Data	Runtastic	1
Travel / Places Visited Data	Spreadsheet	1
Travel / Places Visited Data	Statistica	1
Travel / Places Visited Data	Tripit	1
TV viewing Data	Eternity	1
TV viewing Data	Google Calendar	1
TV viewing Data	Structured Text File	1
TV viewing Data	Zenobase.com	1
VO2max Data	BUPA exercycle test	1
VO2max Data	Clement Clarke Mini-Wright Peak Flow Meter	1
VO2max Data	Gym equipment	1
VO2max Data	Indirect measure via hr performance and body metrics	1
VO2max Data	MLSS Test	1
VO2max Data	Rowing 2000m time trial	1
VO2max Data	Single expert assessment	1
VO2max Data	Suunto Heart Rate Monitor	1
VO2max Data	Vo2max formula	1
VO2max Data	Vo2max tests with kettlebells	1
VO2max Data	Wellman - Nuffield	1
Waist Data	Accumeasure (Tape Measure)	1
Waist Data	MyFitnessPal	1
Waist Data	Observation on clothes	1
Waist Data	Personal Coach	1
Waist Data	Tape	1
Water Intake Data	Argus	1
Water Intake Data	Diary (pen and paper)	1
Water Intake Data	Fitbit	1
Water Intake Data	Fitbit dashboard	1
Water Intake Data	Mobile Phone App	1
Water Intake Data	MyFitnessPal	1
Water Intake Data	PureLifeStyle app	1
Water Intake Data	TapLog Android App	1
Weight Data	Aria scales	1
Weight Data	Basic digital scales	1
Weight Data	Basic scale and fitnesspal	1
Weight Data	Digital scale	1
Weight Data	Digital scales	1
Weight Data	Fitbit dashboard	1
Weight Data	Fitbit scale	1
Weight Data	Google Calendar	1
Weight Data	Lloyds Pharmacy scale	1
Weight Data	Mechanical scales	1
Weight Data	Menstrual Calendar Premium for Android	1
Weight Data	Mysql database	1
Weight Data	Nintendo Wii with their WiiActive thing	1
Weight Data	Noom	1
Weight Data	Normal scales	1
Weight Data	Phone app	1
Weight Data	PureLifeStyle app	1
Weight Data	Regular scale	1
Weight Data	Regular scale and mobile phone calendar	1
Weight Data	RunKeeper	1
Weight Data	Soehnle FS Comfort 5	1
Weight Data	Step on scales and Tactio health App	1
Weight Data	Tanita InnerScan Body Composition Monitor	1
Weight Data	Tanita Scales BC545	1
Weight Data	Text document	1
Weight Data	True Weight iOS app	1
Weight Data	Weight	1
Weight Data	Weight-watchers electro scales	1
Weight Data	Wii fit	1
Weight Data	Wii scale	1
Weight Data	Withings, Fatwatch	1
Weight Data	Your Flowing Data Twitter app	1

## Sheet: Tool Recommendations
Tool Name	Frequency of Mentions		This table shows the number of times a tool has been recommended.
Fitbit	7
Moves	5
Withings Scales	5
Garmin 610/910/810	4
RunKeeper	3
Spreadsheet	3
Diary (pen and paper)	2
ithlete	2
Jawbone UP	2
MyFitnessPal	2
Strava	2
Activ8rlives	1
App Inventor	1
Chronos	1
Endomondo	1
Evernote	1
Excel statistical analysis tools	1
Faviki	1
Fitbit Aria	1
Fitbit Flex	1
Fitbit One	1
Fitness Pal	1
Fourier Transform in excel	1
Garmin Edge	1
Good habits app	1
Goodreads	1
Google Keep	1
Google Location History	1
Google refine	1
Happiness app	1
HeartMath HRV	1
HomeBudget app	1
Imdb	1
KiFit	1
LoveMoney	1
Minitab	1
Misfit Shine	1
Moneywiz	1
Moodscope	1
NeuroSky	1
Nike Fuelband	1
On track	1
Paco	1
Polar Heart Rate Monitor	1
Qlikview Personal Edition (visualisation)	1
R	1
Remember the milk	1
Statistica	1
Suunto Heart Rate Monitor	1
Suunto M4	1
SVT Accounts App	1
Tableau	1
Taplog(Android)	1
TicTrac	1
Wahoo	1
Walkmeter	1
WellnessFX	1
Withings Blood Pressure Monitor	1
Zenobase.com	1
Zeo	1

## Sheet: Current Tracking
	105 Complete Response Sets %					105 Complete Response Sets					These tables show the number of people collecting various data types. The total collected column is the sum of the 'Currently Collecting and 'Previously Collected' column
	Currently Collecting	Previously Collected	Plan to Collect in Future	Total Collected		Currently Collecting	Previously Collected	Plan to Collect in Future	Total Collected
Weight	0.47	0.17	0.07	0.638	Weight	49	18	7	67
Sleep	0.31	0.19	0.17	0.505	Sleep	33	20	18	53
Steps / Walking	0.35	0.12	0.03	0.476	Steps / Walking	37	13	3	50
Activity Log / Timekeeping	0.28	0.12	0.04	0.4	Activity Log / Timekeeping	29	13	4	42
Heart-Rate	0.22	0.17	0.16	0.39	Heart-Rate	23	18	17	41
Running	0.28	0.08	0.04	0.352	Running	29	8	4	37
Spending & Purchases	0.23	0.11	0.1	0.343	Spending & Purchases	24	12	11	36
Body Fat	0.3	0.03	0.17	0.324	Body Fat	31	3	18	34
Eating / Diet / Supplements (e.g. vitamins & minerals)	0.18	0.13	0.15	0.314	Eating / Diet / Supplements (e.g. vitamins & minerals)	19	14	16	33
Exercise (not including Running, Walking or Cycling)	0.19	0.12	0.08	0.314	Exercise (not including Running, Walking or Cycling)	20	13	8	33
Mood / Happiness	0.12	0.16	0.11	0.286	Mood / Happiness	13	17	12	30
Income	0.2	0.08	0.09	0.276	Income	21	8	9	29
Gym Workouts	0.11	0.14	0.05	0.257	Gym Workouts	12	15	5	27
Cycling	0.17	0.07	0.08	0.238	Cycling	18	7	8	25
Blood Pressure	0.13	0.1	0.16	0.229	Blood Pressure	14	10	17	24
Alcohol	0.13	0.08	0.11	0.21	Alcohol	14	8	12	22
Location / Position-logging / Altitude	0.14	0.07	0.07	0.21	Location / Position-logging / Altitude	15	7	7	22
Waist	0.13	0.07	0.12	0.2	Waist	14	7	13	21
Investments	0.12	0.06	0.09	0.181	Investments	13	6	9	19
Productivity	0.1	0.08	0.09	0.171	Productivity	10	8	9	18
Travel / Places Visited	0.11	0.06	0.06	0.171	Travel / Places Visited	12	6	6	18
Reading	0.1	0.06	0.1	0.162	Reading	11	6	10	17
Heart-Rate Variability	0.09	0.06	0.15	0.143	Heart-Rate Variability	9	6	16	15
Psychometrics (Personality profiling, MBTI etc.)	0.02	0.12	0.05	0.143	Psychometrics (Personality profiling, MBTI etc.)	2	13	5	15
Menstrual Cycle	0.09	0.05	0.03	0.133	Menstrual Cycle	9	5	3	14
Learning	0.06	0.07	0.06	0.124	Learning	6	7	6	13
Blood Glucose	0.07	0.05	0.23	0.114	Blood Glucose	7	5	24	12
Email	0.06	0.06	0.1	0.114	Email	6	6	10	12
Energy (e.g. electricity use in the home)	0.04	0.08	0.11	0.114	Energy (e.g. electricity use in the home)	4	8	12	12
Caffeine	0.05	0.06	0.11	0.105	Caffeine	5	6	12	11
VO2max (maximal oxygen consumption)	0.03	0.07	0.18	0.095	VO2max (maximal oxygen consumption)	3	7	19	10
Intelligence (IQ, Brain-Training)	0.02	0.07	0.08	0.086	Intelligence (IQ, Brain-Training)	2	7	8	9
Body Temperature	0.05	0.03	0.12	0.076	Body Temperature	5	3	13	8
Contacts / Network Connections / Email Analysis	0.06	0.02	0.05	0.076	Contacts / Network Connections / Email Analysis	6	2	5	8
Medication	0.07	0.01	0.09	0.076	Medication	7	1	9	8
Meditation	0.06	0.02	0.09	0.076	Meditation	6	2	9	8
Music Consumption	0.07	0.01	0.06	0.076	Music Consumption	7	1	6	8
Other (please specify in text box that will appear if option selected)	0.05	0.03	0.03	0.076	Other (please specify in text box that will appear if option selected)	5	3	3	8
Sex	0.07	0.01	0.1	0.076	Sex	7	1	10	8
Water Intake	0.03	0.05	0.1	0.076	Water Intake	3	5	11	8
Energy	0.03	0.04	0.08	0.067	Energy	3	4	8	7
Internet Usage	0.03	0.04	0.08	0.067	Internet Usage	3	4	8	7
Migraine	0.05	0.02	0.06	0.067	Migraine	5	2	6	7
Social Media Usage (Facebook, Twitter, del.icio.us, Tumblr etc.)	0.07	0	0.04	0.067	Social Media Usage (Facebook, Twitter, del.icio.us, Tumblr etc.)	7	0	4	7
Allergies	0.01	0.05	0.08	0.057	Allergies	1	5	8	6
Brainwaves (EEG etc.)	0	0.06	0.18	0.057	Brainwaves (EEG etc.)	0	6	19	6
Ovulation	0.04	0.01	0.01	0.048	Ovulation	4	1	1	5
TV viewing	0.05	0	0.06	0.048	TV viewing	5	0	6	5
Left Right Leg Fat Difference	0.03	0.01	0.04	0.038	Left Right Leg Fat Difference	3	1	4	4
Fasting	0.03	0	0.07	0.029	Fasting	3	0	7	3
Other (please specify in text box that will appear if option selected)	0.03	0	0.04	0.029	Other (please specify in text box that will appear if option selected)	3	0	4	3
Other (please specify in text box that will appear if option selected)	0.02	0.01	0.01	0.029	Other (please specify in text box that will appear if option selected)	2	1	1	3
People You Are With	0.02	0.01	0.05	0.029	People You Are With	2	1	5	3
Phenotypes (static physical traits e.g. eye colour, height, blood type)	0.02	0.01	0.04	0.029	Phenotypes (static physical traits e.g. eye colour, height, blood type)	2	1	4	3
Photographic / Film	0.02	0.01	0.05	0.029	Photographic / Film	2	1	5	3
Arterial Stiffness	0	0.02	0.06	0.019	Arterial Stiffness	0	2	6	2
Perspiration	0.02	0	0.09	0.019	Perspiration	2	0	9	2
Creativity	0	0.01	0.08	0.01	Creativity	0	1	8	1
Hair	0	0.01	0.04	0.01	Hair	0	1	4	1
Other (please specify in text box that will appear if option selected)	0.01	0	0	0.01	Other (please specify in text box that will appear if option selected)	1	0	0	1
Other (Please Specify)	0	0	0.01	0	Other (Please Specify)	0	0	1	0

## Sheet: Future Tracking Intent
	105 Complete Response Sets					This table shows the types of data people intend to collect in the future
	Plan to Collect in Future	Currently Collecting	Previously Collected	Total Collected
Blood Glucose	24	7	5	12
Brainwaves (EEG etc.)	19	0	6	6
VO2max (maximal oxygen consumption)	19	3	7	10
Body Fat	18	31	3	34
Sleep	18	33	20	53
Blood Pressure	17	14	10	24
Heart-Rate	17	23	18	41
Eating / Diet / Supplements (e.g. vitamins & minerals)	16	19	14	33
Heart-Rate Variability	16	9	6	15
Body Temperature	13	5	3	8
Waist	13	14	7	21
Alcohol	12	14	8	22
Caffeine	12	5	6	11
Energy (e.g. electricity use in the home)	12	4	8	12
Mood / Happiness	12	13	17	30
Spending & Purchases	11	24	12	36
Water Intake	11	3	5	8
Email	10	6	6	12
Reading	10	11	6	17
Sex	10	7	1	8
Income	9	21	8	29
Investments	9	13	6	19
Medication	9	7	1	8
Meditation	9	6	2	8
Perspiration	9	2	0	2
Productivity	9	10	8	18
Allergies	8	1	5	6
Creativity	8	0	1	1
Cycling	8	18	7	25
Energy	8	3	4	7
Exercise (not including Running, Walking or Cycling)	8	20	13	33
Intelligence (IQ, Brain-Training)	8	2	7	9
Internet Usage	8	3	4	7
Fasting	7	3	0	3
Location / Position-logging / Altitude	7	15	7	22
Weight	7	49	18	67
Arterial Stiffness	6	0	2	2
Learning	6	6	7	13
Migraine	6	5	2	7
Music Consumption	6	7	1	8
Travel / Places Visited	6	12	6	18
TV viewing	6	5	0	5
Contacts / Network Connections / Email Analysis	5	6	2	8
Gym Workouts	5	12	15	27
People You Are With	5	2	1	3
Photographic / Film	5	2	1	3
Psychometrics (Personality profiling, MBTI etc.)	5	2	13	15
Activity Log / Timekeeping	4	29	13	42
Hair	4	0	1	1
Left Right Leg Fat Difference	4	3	1	4
Other (please specify in text box that will appear if option selected)	4	3	0	3
Phenotypes (static physical traits e.g. eye colour, height, blood type)	4	2	1	3
Running	4	29	8	37
Social Media Usage (Facebook, Twitter, del.icio.us, Tumblr etc.)	4	7	0	7
Menstrual Cycle	3	9	5	14
Other (please specify in text box that will appear if option selected)	3	5	3	8
Steps / Walking	3	37	13	50
Other (please specify in text box that will appear if option selected)	1	2	1	3
Other (Please Specify)	1	0	0	0
Ovulation	1	4	1	5
Other (please specify in text box that will appear if option selected)	0	1	0	1

## Sheet: Personal Tool UseOwnership
Tool Name	Number of Users (Out of 105 respondents)	Percentage		This table shows the number of times a tool has been mentioned by different respondents
Spreadsheet	43	0.409524
Pen & Paper	29	0.27619
Fitbit	21	0.2
MyFitnessPal	17	0.161905
Moves	15	0.142857
RunKeeper	14	0.133333
Withings Scales	14	0.133333
Goodreads	9	0.0857143
RescueTime	9	0.0857143
Strava	9	0.0857143
Tape Measure	9	0.0857143
Endomondo	8	0.0761905
Foursquare	8	0.0761905
Sleep Cycle	8	0.0761905
Diary (pen and paper)	7	0.0666667
Facebook	7	0.0666667
Jawbone UP	7	0.0666667
Weighing Scales	7	0.0666667
Polar HRM	6	0.0571429
Scale	6	0.0571429
Evernote	5	0.047619
Fitbit Flex	5	0.047619
Garmin 610/910/810	5	0.047619
Google Calendar	5	0.047619
Last.fm	5	0.047619
Nike Fuelband	5	0.047619
Zeo	5	0.047619
Fitbit Aria	4	0.0380952
Fitbit One	4	0.0380952
Garmin Forerunner	4	0.0380952
Google Latitude	4	0.0380952
MapMyRun	4	0.0380952
MBTI	4	0.0380952
Moodscope	4	0.0380952
Phone app	4	0.0380952
Runtastic	4	0.0380952
Sleep As Android	4	0.0380952
Withings	4	0.0380952
Calendar	3	0.0285714
Fitocracy	3	0.0285714
Gmail	3	0.0285714
LinkedIn	3	0.0285714
Lumosity	3	0.0285714
Manually Tracking a Number	3	0.0285714
Mappiness	3	0.0285714
Measuring Tape	3	0.0285714
Mint	3	0.0285714
Misfit Shine	3	0.0285714
Money Dash Board	3	0.0285714
MoodPanda	3	0.0285714
Nike+	3	0.0285714
Omron Blood Pressure Monitor	3	0.0285714
Online Banking UI	3	0.0285714
Pedometer	3	0.0285714
Taniata Scales	3	0.0285714
Alertme	2	0.0190476
Blood Glucose Meter	2	0.0190476
Blood pressure monitor	2	0.0190476
Callipers	2	0.0190476
Duolingo	2	0.0190476
Electronic scale Homedics/Salter	2	0.0190476
Faviki	2	0.0190476
Fitbrain	2	0.0190476
Fitness Pal	2	0.0190476
Garmin Connect website	2	0.0190476
Garmin Edge 800	2	0.0190476
Garmin Heart-Rate Monitor	2	0.0190476
Getsomeheadspace app	2	0.0190476
Google My Tracks	2	0.0190476
GP	2	0.0190476
Heart rate monitor app using smartphone flash	2	0.0190476
IPhone	2	0.0190476
Manual scale	2	0.0190476
MapMyRide	2	0.0190476
Mappiness app	2	0.0190476
Mappiness iOS	2	0.0190476
Microsoft Money	2	0.0190476
Mobile Phone App	2	0.0190476
MS Word	2	0.0190476
Online Tests	2	0.0190476
Pen and Pencil	2	0.0190476
Photos	2	0.0190476
Polar H7	2	0.0190476
Polar Heart Rate Monitor	2	0.0190476
Python scripts	2	0.0190476
Quicken	2	0.0190476
Sleep Time	2	0.0190476
Sleepbot	2	0.0190476
Spending App	2	0.0190476
Strava web site	2	0.0190476
Structured Text File	2	0.0190476
Suunto Heart Rate Monitor	2	0.0190476
Text file	2	0.0190476
Thermometer	2	0.0190476
TicTrac	2	0.0190476
Twitter	2	0.0190476
Untapp.d	2	0.0190476
Wahoo	2	0.0190476
Wahoo HRM	2	0.0190476
Wattson power meter	2	0.0190476
Weight	2	0.0190476
Withings Pulse	2	0.0190476
Wolfram Alpha Personal Analytics	2	0.0190476
23andme	1	0.00952381
A Doctor	1	0.00952381
Account Tracker	1	0.00952381
Accumeasure (Tape Measure)	1	0.00952381
Activ8rlives	1	0.00952381
Alarm app	1	0.00952381
Alcodroid	1	0.00952381
Amex breakdown	1	0.00952381
Android daily activity tracker	1	0.00952381
Anki	1	0.00952381
Ankilearn	1	0.00952381
ANT+	1	0.00952381
App	1	0.00952381
Argus	1	0.00952381
Aria scales	1	0.00952381
Ascii text file	1	0.00952381
Azumio iphone app	1	0.00952381
Backpacker app	1	0.00952381
Bank Account Downloads	1	0.00952381
Bank CSV Download	1	0.00952381
Bank statement	1	0.00952381
Basic digital scales	1	0.00952381
Basic scale and fitnesspal	1	0.00952381
Basis Wristband	1	0.00952381
Basis Wristwatch	1	0.00952381
Bayer with usb	1	0.00952381
Beddit	1	0.00952381
Beddit, Fitbit, Snorelab	1	0.00952381
Beeminder	1	0.00952381
Beeminder.com	1	0.00952381
Belbin	1	0.00952381
Blog	1	0.00952381
Blood glucose testing kit	1	0.00952381
Blood Ketones	1	0.00952381
Bodpod	1	0.00952381
Body fat measurement at Boots	1	0.00952381
Body measurements	1	0.00952381
Bodyfat scale	1	0.00952381
BodyMedia FIT	1	0.00952381
BP cuff	1	0.00952381
Bp device	1	0.00952381
Brain workshop (for n-back training)	1	0.00952381
Brainworks	1	0.00952381
Breathsync app	1	0.00952381
Brewster	1	0.00952381
British Gas 'Energy Smart' metering	1	0.00952381
British Gas Smart Meter	1	0.00952381
BT4 temp probes	1	0.00952381
BUPA exercycle test	1	0.00952381
Carb counting	1	0.00952381
Carbodydrates looked up on google	1	0.00952381
Cateye Strada cycling computer	1	0.00952381
CBT questionaire	1	0.00952381
Chrome productivity extension	1	0.00952381
Chronos	1	0.00952381
Clement Clarke Mini-Wright Peak Flow Meter	1	0.00952381
Coinkeeper	1	0.00952381
Collect receipts	1	0.00952381
Concept 2 rowing monitor card	1	0.00952381
Concept2 PM3 rowing computer	1	0.00952381
Concept2 rower + log card	1	0.00952381
Contactually	1	0.00952381
CSV files	1	0.00952381
CurrentCost energy monitor	1	0.00952381
Custom made Android app	1	0.00952381
Custom made app	1	0.00952381
Cvs temple thermometer	1	0.00952381
Cycle computer	1	0.00952381
Dailyburn.com	1	0.00952381
Dailymile	1	0.00952381
Dayone	1	0.00952381
Daytum	1	0.00952381
Delicious	1	0.00952381
Digital BP cuff	1	0.00952381
Digital peak flow monitor	1	0.00952381
Digital scale	1	0.00952381
Digital scales	1	0.00952381
Doris	1	0.00952381
Dream diary	1	0.00952381
DrinksTracker (NHS Choices iPHone app)	1	0.00952381
ECG monitor (portable)	1	0.00952381
EcoDrive, comes inbuilt with Fiats	1	0.00952381
Electronic scales	1	0.00952381
Electrophoresis	1	0.00952381
EM wave 2	1	0.00952381
Email Game	1	0.00952381
Emotion Sense app	1	0.00952381
Emwave2 device (plus desktop version)	1	0.00952381
Enobio	1	0.00952381
EON analyzer	1	0.00952381
Equanimity	1	0.00952381
Eternity	1	0.00952381
Exercycle	1	0.00952381
Expereal app	1	0.00952381
Finance diary	1	0.00952381
Financisto android app	1	0.00952381
Firstbeat	1	0.00952381
Fitbit dashboard	1	0.00952381
Fitbit scale	1	0.00952381
Fitbit ultra	1	0.00952381
Fitbit, Moves	1	0.00952381
Fitbits for comparison	1	0.00952381
Fitfiit	1	0.00952381
Fitness app	1	0.00952381
Fitness test by expert	1	0.00952381
Fizztrain web site	1	0.00952381
Flickr	1	0.00952381
Fog of the World app	1	0.00952381
Food	1	0.00952381
Food Tracker	1	0.00952381
Fooducate	1	0.00952381
FT portfolio	1	0.00952381
Full fitness	1	0.00952381
Galvanic Skin Response (own)	1	0.00952381
Garmin (for long bike rides)	1	0.00952381
Garmin Footpod	1	0.00952381
Garmin head unit + ANT HRM	1	0.00952381
Garmin online software	1	0.00952381
Garmin Oregon 450	1	0.00952381
Garmin Vector	1	0.00952381
Garmin xt	1	0.00952381
Generic Arm Band Blood Pressure Monitor	1	0.00952381
Ginger.io	1	0.00952381
Gnotime	1	0.00952381
GolfSense	1	0.00952381
Golfshot GPS	1	0.00952381
Google documents	1	0.00952381
Google Earth for distance; now dropped	1	0.00952381
Google fusion table	1	0.00952381
Google Keep	1	0.00952381
Google Location History	1	0.00952381
Google mail plugin	1	0.00952381
Google maps	1	0.00952381
Google+ Photos	1	0.00952381
GottaFeeling app	1	0.00952381
GPS mapping	1	0.00952381
GPSBabel	1	0.00952381
GPSVisualizer	1	0.00952381
Gym equipment	1	0.00952381
Handheld GPS units	1	0.00952381
Happiness iPhone app	1	0.00952381
Hargreaves Landsdown Portfolio Manager	1	0.00952381
Heart rate app	1	0.00952381
HeartMath em wave desktop	1	0.00952381
HeartMath inner balance app	1	0.00952381
HomeBudget app	1	0.00952381
Homemade paper-based colour grid	1	0.00952381
HRM	1	0.00952381
Http://cognitivefun.net/	1	0.00952381
Http://Intelligencetest.com	1	0.00952381
Http://www.good.co/	1	0.00952381
Http://www.omnifolio.org	1	0.00952381
Http://www.personal.psu.edu/j5j/IPIP/	1	0.00952381
Https://sapa-project.org/	1	0.00952381
Hydration	1	0.00952381
Hyperthermia times (abandoned)	1	0.00952381
IBG Star	1	0.00952381
IBG Star Blood Glucose App	1	0.00952381
ICardio linked with Zephyr	1	0.00952381
Ihealth and Iphone	1	0.00952381
Imdb	1	0.00952381
Immersion	1	0.00952381
In person tests	1	0.00952381
Indirect measure via hr performance and body metrics	1	0.00952381
InFlow	1	0.00952381
Instagram via Statigram	1	0.00952381
Instant heart rate app	1	0.00952381
Investment account statements	1	0.00952381
Ios 7 sleep time free app	1	0.00952381
Ios7 calendar	1	0.00952381
Ipad	1	0.00952381
Iphone app to track	1	0.00952381
IPhone Budgeting Apps	1	0.00952381
IPhone Calendar	1	0.00952381
IPhone heart rate app	1	0.00952381
Iphone location data	1	0.00952381
Iphone notes	1	0.00952381
IPhone sleep tracker app	1	0.00952381
IRunner	1	0.00952381
Ithlete ecg receiver	1	0.00952381
Ithlete heart rate monitor	1	0.00952381
Ithlete HRV	1	0.00952381
Ithlete hrv ios app	1	0.00952381
Ithlete Precision Pulse app	1	0.00952381
Ithlete pulse meter on ipod w bluetooth strap	1	0.00952381
Jawbone up for comparison	1	0.00952381
Jawbone Up! & Fitness Pal	1	0.00952381
Jefit.com	1	0.00952381
Journaling	1	0.00952381
Journeying or not	1	0.00952381
Kept daily on spreadsheet	1	0.00952381
Ki Performance BodPod	1	0.00952381
KiFit	1	0.00952381
Klout	1	0.00952381
Lancet + digital reader	1	0.00952381
Lancet + paper strip	1	0.00952381
Last.fm audioscrobbler	1	0.00952381
Librarything.com	1	0.00952381
LifeLogger	1	0.00952381
LifeSlice	1	0.00952381
Lifesum	1	0.00952381
Lift (app)	1	0.00952381
Lloyds Pharmacy scale	1	0.00952381
Lovemoney.com tracker	1	0.00952381
Lumen Trails	1	0.00952381
Luminosity	1	0.00952381
Lux meters	1	0.00952381
Manual meter reading	1	0.00952381
Manual processing	1	0.00952381
Manual Workout Log	1	0.00952381
Map my tracks	1	0.00952381
MapMyFitness	1	0.00952381
MapMyWalk	1	0.00952381
McQuag	1	0.00952381
Mechanical scales	1	0.00952381
Medical IQ tests	1	0.00952381
Meditation app	1	0.00952381
Meditation helper pro (Android)	1	0.00952381
MeditationsAppen	1	0.00952381
Memrise	1	0.00952381
Menstrual Calendar Premium for Android	1	0.00952381
Menstrual Cycle	1	0.00952381
Meter readings	1	0.00952381
Meters	1	0.00952381
Micoach	1	0.00952381
Microsoft Outlook	1	0.00952381
Mind Snacks	1	0.00952381
MIT Elite Plus	1	0.00952381
MLSS Test	1	0.00952381
Mobile app	1	0.00952381
Mobile notepad	1	0.00952381
Moneywiz	1	0.00952381
Mood Agent for Android	1	0.00952381
MotionX-GPS iPhone app	1	0.00952381
My blog	1	0.00952381
My Fat Secret	1	0.00952381
My fingers	1	0.00952381
My ithlete with bluetooth strap	1	0.00952381
My memory	1	0.00952381
My NetDiary	1	0.00952381
My normal paper-pased diary	1	0.00952381
My own 'face-matching' scales	1	0.00952381
Mysql database	1	0.00952381
NeuroSky MindWave	1	0.00952381
NHS drinks tracker	1	0.00952381
NHS Sleep monitoring machine	1	0.00952381
Nike+ Running app	1	0.00952381
Nintendo brain training game	1	0.00952381
Nintendo Wii with their WiiActive thing	1	0.00952381
No tools	1	0.00952381
Noom	1	0.00952381
Noom Android App	1	0.00952381
Noom walk	1	0.00952381
Normal bp auto device	1	0.00952381
Normal scales	1	0.00952381
Noting call / email / meeting etc	1	0.00952381
Nutmeg	1	0.00952381
Observation on clothes	1	0.00952381
OhLife	1	0.00952381
Omie	1	0.00952381
Omron	1	0.00952381
Omron mx2	1	0.00952381
Omron pedometer	1	0.00952381
Omron Scales with bodyfat estimation	1	0.00952381
On track	1	0.00952381
On track - diabetes tracking app	1	0.00952381
One-Touch Ultra 2	1	0.00952381
Online Bank App	1	0.00952381
Online Big Five Personality Test	1	0.00952381
On-line log	1	0.00952381
Open Source Brain-Computer Interface	1	0.00952381
OpenPaths iOS app	1	0.00952381
Orthotic professional	1	0.00952381
OS maps	1	0.00952381
Other online programmes	1	0.00952381
Outlook	1	0.00952381
Outlook export	1	0.00952381
OWL energy monitor	1	0.00952381
Own website	1	0.00952381
Oxygination	1	0.00952381
P tracker	1	0.00952381
Paco	1	0.00952381
Paper	1	0.00952381
Pebble	1	0.00952381
Period tracker app	1	0.00952381
Personal Coach	1	0.00952381
Pert of counting Carbohydrates	1	0.00952381
Photograph meters. gas, elec, water.	1	0.00952381
Photographs	1	0.00952381
Photography	1	0.00952381
Plusnet monitor	1	0.00952381
Polar H6 + Sweatbeat iPhone app	1	0.00952381
Polar watch	1	0.00952381
Price comparison sites	1	0.00952381
Private blood test	1	0.00952381
Private clinics	1	0.00952381
Prorietary Program	1	0.00952381
PureLifeStyle app	1	0.00952381
Puzzles	1	0.00952381
Python Code	1	0.00952381
Qlikview	1	0.00952381
Qstarz BT-Q1000 GPS travel recorder	1	0.00952381
Qualitative data	1	0.00952381
Qualitative record 1-10	1	0.00952381
Quantified-mind.com	1	0.00952381
Questionaires	1	0.00952381
Reading	1	0.00952381
Readout aloud Lords Prayer	1	0.00952381
Reciepts	1	0.00952381
Regular scale	1	0.00952381
Regular scale and mobile phone calendar	1	0.00952381
Remember the milk	1	0.00952381
Rescuetime free account to monitor computer usage	1	0.00952381
Resistance training	1	0.00952381
Resoph Notes	1	0.00952381
Reverse analysis from fitbit or jawbone	1	0.00952381
Rowing 2000m time trial	1	0.00952381
Runtastic Heart Rate	1	0.00952381
Schemer.com	1	0.00952381
Scrobbler.fm	1	0.00952381
Self assessment questionaire	1	0.00952381
Self track	1	0.00952381
Selfmade tool to draw art while asleep	1	0.00952381
Self-reported scale 1-10	1	0.00952381
Self-written program	1	0.00952381
Shine by Misfits	1	0.00952381
Single expert assessment	1	0.00952381
Skin fold calipers	1	0.00952381
Sleave cuff	1	0.00952381
Sleep Talk	1	0.00952381
Sleeptime app	1	0.00952381
Small Wrist Device	1	0.00952381
Smart phone app (SHealth)	1	0.00952381
Smiling Mind	1	0.00952381
SMS notifications	1	0.00952381
Snorelab	1	0.00952381
Soehnle BBS Comfort 5	1	0.00952381
Soehnle FS Comfort 5	1	0.00952381
Software	1	0.00952381
Songkick	1	0.00952381
Specialised Blood Pressure Meter	1	0.00952381
SPO2 monitor	1	0.00952381
SportsTracker	1	0.00952381
SPSS	1	0.00952381
Statistica	1	0.00952381
Step on scales and Tactio health App	1	0.00952381
Stop watch	1	0.00952381
StressCheck	1	0.00952381
Stronger (RunKeeper App)	1	0.00952381
Subjective feeling	1	0.00952381
Sudoku	1	0.00952381
Suunto HRM watch	1	0.00952381
Suunto M4 watch	1	0.00952381
Suunto M4 watch / heartband	1	0.00952381
Suunto Movescount web site	1	0.00952381
Suunto T6	1	0.00952381
SVT Accounts App	1	0.00952381
Sweetbeat	1	0.00952381
Swimming Garmin 910	1	0.00952381
Tableau Desktop software	1	0.00952381
Tacx Training Software	1	0.00952381
Tanita InnerScan Body Composition Monitor	1	0.00952381
Tanita Scales BC545	1	0.00952381
Tape	1	0.00952381
TapLog Android App	1	0.00952381
TaskCoach	1	0.00952381
Text document	1	0.00952381
The same mobile app for tracking menstrual cycle	1	0.00952381
Timex HRM watch	1	0.00952381
Timing	1	0.00952381
Tinderbox	1	0.00952381
Tip sheet	1	0.00952381
Travel	1	0.00952381
Tripit	1	0.00952381
True Weight iOS app	1	0.00952381
Twittercounter and Tweetstats	1	0.00952381
Ubiqi app	1	0.00952381
Ubiqlog	1	0.00952381
Uptime	1	0.00952381
Various apps	1	0.00952381
Vo2max formula	1	0.00952381
Vo2max tests with kettlebells	1	0.00952381
Voice analysis (own)	1	0.00952381
W-2	1	0.00952381
Walkmeter	1	0.00952381
Walkmeter on iPhone	1	0.00952381
Wallet	1	0.00952381
Weather	1	0.00952381
Website	1	0.00952381
Weekly review	1	0.00952381
Weights machines	1	0.00952381
Weight-watchers electro scales	1	0.00952381
Well Man via Nuffield	1	0.00952381
Wellman - Nuffield	1	0.00952381
Wellness FX	1	0.00952381
Whiteboard	1	0.00952381
Wii fit	1	0.00952381
Wii scale	1	0.00952381
Wiki page	1	0.00952381
Wild-Divine lightstone	1	0.00952381
Withings Blood Pressure Monitor	1	0.00952381
Withings ipad cuff	1	0.00952381
Withings, Fatwatch	1	0.00952381
Withings, Polar band	1	0.00952381
Workflowy	1	0.00952381
Wunderlist	1	0.00952381
Your Flowing Data Twitter app	1	0.00952381
Zenobase.com	1	0.00952381
Zephyr HxM	1	0.00952381
Zoopla	1	0.00952381
Zypher	1	0.00952381

## Sheet: Total Tool Use
Tool Name	Frequency of Use/Mentions	Percentage	Total sum	This table shows the number of times a tool has been mentioned overall (totals could therefore contain double-counting if used by an individual to track/collect/analyse more than one data type)
Spreadsheet	179	0.123278	1452
Pen & Paper	78	0.053719
Fitbit	50	0.0344353
Moves	33	0.0227273
MyFitnessPal	32	0.0220386
Diary (pen and paper)	23	0.0158402
Withings Scales	22	0.0151515
Jawbone UP	21	0.0144628
RunKeeper	21	0.0144628
RescueTime	19	0.0130854
Endomondo	16	0.0110193
Structured Text File	13	0.00895317
Foursquare	12	0.00826446
Garmin 610/910/810	12	0.00826446
Statistica	12	0.00826446
Google Calendar	11	0.00757576
Polar HRM	11	0.00757576
Strava	11	0.00757576
Tape Measure	11	0.00757576
Withings	10	0.00688705
Facebook	9	0.00619835
Goodreads	9	0.00619835
Scale	9	0.00619835
Evernote	8	0.00550964
Fitbit Flex	8	0.00550964
Fitbit One	8	0.00550964
Nike Fuelband	8	0.00550964
Runtastic	8	0.00550964
Sleep Cycle	8	0.00550964
Weighing Scales	8	0.00550964
Fitocracy	7	0.00482094
Garmin Forerunner	7	0.00482094
GP	7	0.00482094
PureLifeStyle app	7	0.00482094
Zeo	7	0.00482094
Activ8rlives	6	0.00413223
Fitbit Aria	6	0.00413223
Google My Tracks	6	0.00413223
Misfit Shine	6	0.00413223
Online Banking UI	6	0.00413223
Fitness Pal	5	0.00344353
Google Latitude	5	0.00344353
Last.fm	5	0.00344353
Menstrual Calendar Premium for Android	5	0.00344353
Microsoft Money	5	0.00344353
Omron Blood Pressure Monitor	5	0.00344353
Phone app	5	0.00344353
Suunto Heart Rate Monitor	5	0.00344353
Taniata Scales	5	0.00344353
TicTrac	5	0.00344353
Withings Pulse	5	0.00344353
Garmin Connect website	4	0.00275482
Garmin Edge 800	4	0.00275482
Manually Tracking a Number	4	0.00275482
MapMyRun	4	0.00275482
MBTI	4	0.00275482
Money Dash Board	4	0.00275482
Moodscope	4	0.00275482
My Fat Secret	4	0.00275482
My NetDiary	4	0.00275482
Nike+	4	0.00275482
Noom	4	0.00275482
Pen and Pencil	4	0.00275482
Polar Heart Rate Monitor	4	0.00275482
Quicken	4	0.00275482
Sleep As Android	4	0.00275482
Spending App	4	0.00275482
Strava web site	4	0.00275482
Wahoo HRM	4	0.00275482
Account Tracker	3	0.00206612
Basis Wristwatch	3	0.00206612
Calendar	3	0.00206612
Chronos	3	0.00206612
Custom made Android app	3	0.00206612
Dailyburn.com	3	0.00206612
Electronic scale Homedics/Salter	3	0.00206612
Gmail	3	0.00206612
IBG Star	3	0.00206612
KiFit	3	0.00206612
LinkedIn	3	0.00206612
Lumosity	3	0.00206612
MapMyFitness	3	0.00206612
MapMyWalk	3	0.00206612
Mappiness	3	0.00206612
Measuring Tape	3	0.00206612
Menstrual Cycle	3	0.00206612
Mint	3	0.00206612
Mobile app	3	0.00206612
MoodPanda	3	0.00206612
MS Word	3	0.00206612
Mysql database	3	0.00206612
P tracker	3	0.00206612
Pedometer	3	0.00206612
Polar H7	3	0.00206612
SportsTracker	3	0.00206612
Tanita InnerScan Body Composition Monitor	3	0.00206612
Text file	3	0.00206612
Wahoo	3	0.00206612
Walkmeter on iPhone	3	0.00206612
Alertme	2	0.00137741
Beeminder.com	2	0.00137741
Blood Glucose Meter	2	0.00137741
Blood pressure monitor	2	0.00137741
Callipers	2	0.00137741
Daytum	2	0.00137741
Doris	2	0.00137741
Duolingo	2	0.00137741
Emotion Sense app	2	0.00137741
Eternity	2	0.00137741
Faviki	2	0.00137741
Financisto android app	2	0.00137741
Fitbit dashboard	2	0.00137741
Fitbit scale	2	0.00137741
Fitbrain	2	0.00137741
Garmin Heart-Rate Monitor	2	0.00137741
Generic Arm Band Blood Pressure Monitor	2	0.00137741
Getsomeheadspace app	2	0.00137741
Heart rate monitor app using smartphone flash	2	0.00137741
IPhone	2	0.00137741
Ithlete ecg receiver	2	0.00137741
Ithlete HRV	2	0.00137741
Ithlete Precision Pulse app	2	0.00137741
Jefit.com	2	0.00137741
Journaling	2	0.00137741
Manual scale	2	0.00137741
Manual Workout Log	2	0.00137741
Map my tracks	2	0.00137741
MapMyRide	2	0.00137741
Mappiness app	2	0.00137741
Mappiness iOS	2	0.00137741
Micoach	2	0.00137741
MIT Elite Plus	2	0.00137741
Mobile Phone App	2	0.00137741
Moneywiz	2	0.00137741
MotionX-GPS iPhone app	2	0.00137741
Omie	2	0.00137741
On track	2	0.00137741
Online Bank App	2	0.00137741
Online Tests	2	0.00137741
Paco	2	0.00137741
Photographs	2	0.00137741
Photos	2	0.00137741
Python Code	2	0.00137741
Python scripts	2	0.00137741
Resoph Notes	2	0.00137741
sapa-project.org/	2	0.00137741
Self-reported scale 1-10	2	0.00137741
Self-written program	2	0.00137741
Shine by Misfits	2	0.00137741
Sleep Time	2	0.00137741
Sleepbot	2	0.00137741
SMS notifications	2	0.00137741
Specialised Blood Pressure Meter	2	0.00137741
Stop watch	2	0.00137741
Stronger (RunKeeper App)	2	0.00137741
Suunto Movescount web site	2	0.00137741
SVT Accounts App	2	0.00137741
Tanita Scales BC545	2	0.00137741
TapLog Android App	2	0.00137741
Thermometer	2	0.00137741
Twitter	2	0.00137741
Untapp.d	2	0.00137741
Various apps	2	0.00137741
Wattson power meter	2	0.00137741
Weight	2	0.00137741
Weight-watchers electro scales	2	0.00137741
Wellman - Nuffield	2	0.00137741
Wellness FX	2	0.00137741
Whiteboard	2	0.00137741
Withings Blood Pressure Monitor	2	0.00137741
Wolfram Alpha Personal Analytics	2	0.00137741
Wunderlist	2	0.00137741
Your Flowing Data Twitter app	2	0.00137741
Zephyr HxM	2	0.00137741
23andme	1	0.000688705
A Doctor	1	0.000688705
Accumeasure (Tape Measure)	1	0.000688705
Alarm app	1	0.000688705
Alcodroid	1	0.000688705
Amex breakdown	1	0.000688705
Android daily activity tracker	1	0.000688705
Anki	1	0.000688705
Ankilearn	1	0.000688705
ANT+	1	0.000688705
App	1	0.000688705
Argus	1	0.000688705
Aria scales	1	0.000688705
Ascii text file	1	0.000688705
Azumio iphone app	1	0.000688705
Backpacker app	1	0.000688705
Bank Account Downloads	1	0.000688705
Bank CSV Download	1	0.000688705
Bank statement	1	0.000688705
Basic digital scales	1	0.000688705
Basic scale and fitnesspal	1	0.000688705
Basis Wristband	1	0.000688705
Bayer with usb	1	0.000688705
Beddit	1	0.000688705
Beddit, Fitbit, Snorelab	1	0.000688705
Beeminder	1	0.000688705
Belbin	1	0.000688705
Blog	1	0.000688705
Blood glucose testing kit	1	0.000688705
Blood Ketones	1	0.000688705
Bodpod	1	0.000688705
Body fat measurement at Boots	1	0.000688705
Body measurements	1	0.000688705
Bodyfat scale	1	0.000688705
BodyMedia FIT	1	0.000688705
BP cuff	1	0.000688705
Bp device	1	0.000688705
Brain workshop (for n-back training)	1	0.000688705
Brainworks	1	0.000688705
Breathsync app	1	0.000688705
Brewster	1	0.000688705
British Gas 'Energy Smart' metering	1	0.000688705
British Gas Smart Meter	1	0.000688705
BT4 temp probes	1	0.000688705
BUPA exercycle test	1	0.000688705
Carb counting	1	0.000688705
Carbodydrates looked up on google	1	0.000688705
Cateye Strada cycling computer	1	0.000688705
CBT questionaire	1	0.000688705
Chrome productivity extension	1	0.000688705
Clement Clarke Mini-Wright Peak Flow Meter	1	0.000688705
cognitivefun.net/	1	0.000688705
Coinkeeper	1	0.000688705
Collect receipts	1	0.000688705
Concept 2 rowing monitor card	1	0.000688705
Concept2 PM3 rowing computer	1	0.000688705
Concept2 rower + log card	1	0.000688705
Contactually	1	0.000688705
CSV files	1	0.000688705
CurrentCost energy monitor	1	0.000688705
Custom made app	1	0.000688705
Cvs temple thermometer	1	0.000688705
Cycle computer	1	0.000688705
Dailymile	1	0.000688705
Dayone	1	0.000688705
Delicious	1	0.000688705
Digital BP cuff	1	0.000688705
Digital peak flow monitor	1	0.000688705
Digital scale	1	0.000688705
Digital scales	1	0.000688705
Dream diary	1	0.000688705
DrinksTracker (NHS Choices iPHone app)	1	0.000688705
ECG monitor (portable)	1	0.000688705
EcoDrive, comes inbuilt with Fiats	1	0.000688705
Electronic scales	1	0.000688705
Electrophoresis	1	0.000688705
EM wave 2	1	0.000688705
Email Game	1	0.000688705
Emwave2 device (plus desktop version)	1	0.000688705
Enobio	1	0.000688705
EON analyzer	1	0.000688705
Equanimity	1	0.000688705
Exercycle	1	0.000688705
Expereal app	1	0.000688705
Finance diary	1	0.000688705
Firstbeat	1	0.000688705
Fitbit ultra	1	0.000688705
Fitbit, Moves	1	0.000688705
Fitbits for comparison	1	0.000688705
Fitfiit	1	0.000688705
Fitness app	1	0.000688705
Fitness test by expert	1	0.000688705
Fizztrain web site	1	0.000688705
Flickr	1	0.000688705
Fog of the World app	1	0.000688705
Food	1	0.000688705
Food Tracker	1	0.000688705
Fooducate	1	0.000688705
FT portfolio	1	0.000688705
Full fitness	1	0.000688705
Galvanic Skin Response (own)	1	0.000688705
Garmin (for long bike rides)	1	0.000688705
Garmin Footpod	1	0.000688705
Garmin head unit + ANT HRM	1	0.000688705
Garmin online software	1	0.000688705
Garmin Oregon 450	1	0.000688705
Garmin Vector	1	0.000688705
Garmin xt	1	0.000688705
Ginger.io	1	0.000688705
Gnotime	1	0.000688705
GolfSense	1	0.000688705
Golfshot GPS	1	0.000688705
Google documents	1	0.000688705
Google Earth for distance; now dropped	1	0.000688705
Google fusion table	1	0.000688705
Google Keep	1	0.000688705
Google Location History	1	0.000688705
Google mail plugin	1	0.000688705
Google maps	1	0.000688705
Google+ Photos	1	0.000688705
GottaFeeling app	1	0.000688705
GPS mapping	1	0.000688705
GPSBabel	1	0.000688705
GPSVisualizer	1	0.000688705
Gym equipment	1	0.000688705
Handheld GPS units	1	0.000688705
Happiness iPhone app	1	0.000688705
Hargreaves Landsdown Portfolio Manager	1	0.000688705
Heart rate app	1	0.000688705
HeartMath em wave desktop	1	0.000688705
HeartMath inner balance app	1	0.000688705
HomeBudget app	1	0.000688705
Homemade paper-based colour grid	1	0.000688705
HRM	1	0.000688705
Hydration	1	0.000688705
Hyperthermia times (abandoned)	1	0.000688705
IBG Star Blood Glucose App	1	0.000688705
ICardio linked with Zephyr	1	0.000688705
Ihealth and Iphone	1	0.000688705
Imdb	1	0.000688705
Immersion	1	0.000688705
In person tests	1	0.000688705
Indirect measure via hr performance and body metrics	1	0.000688705
InFlow	1	0.000688705
Instagram via Statigram	1	0.000688705
Instant heart rate app	1	0.000688705
Intelligencetest.com	1	0.000688705
Investment account statements	1	0.000688705
Ios 7 sleep time free app	1	0.000688705
Ios7 calendar	1	0.000688705
Ipad	1	0.000688705
Iphone app to track	1	0.000688705
IPhone Budgeting Apps	1	0.000688705
IPhone Calendar	1	0.000688705
IPhone heart rate app	1	0.000688705
Iphone location data	1	0.000688705
Iphone notes	1	0.000688705
IPhone sleep tracker app	1	0.000688705
IRunner	1	0.000688705
Ithlete heart rate monitor	1	0.000688705
Ithlete hrv ios app	1	0.000688705
Ithlete pulse meter on ipod w bluetooth strap	1	0.000688705
Jawbone up for comparison	1	0.000688705
Jawbone Up! & Fitness Pal	1	0.000688705
Journeying or not	1	0.000688705
Kept daily on spreadsheet	1	0.000688705
Ki Performance BodPod	1	0.000688705
Klout	1	0.000688705
Lancet + digital reader	1	0.000688705
Lancet + paper strip	1	0.000688705
Last.fm audioscrobbler	1	0.000688705
Librarything.com	1	0.000688705
LifeLogger	1	0.000688705
LifeSlice	1	0.000688705
Lifesum	1	0.000688705
Lift (app)	1	0.000688705
Lloyds Pharmacy scale	1	0.000688705
Lovemoney.com tracker	1	0.000688705
Lumen Trails	1	0.000688705
Luminosity	1	0.000688705
Lux meters	1	0.000688705
Manual meter reading	1	0.000688705
Manual processing	1	0.000688705
McQuag	1	0.000688705
Mechanical scales	1	0.000688705
Medical IQ tests	1	0.000688705
Meditation app	1	0.000688705
Meditation helper pro (Android)	1	0.000688705
MeditationsAppen	1	0.000688705
Memrise	1	0.000688705
Meter readings	1	0.000688705
Meters	1	0.000688705
Microsoft Outlook	1	0.000688705
Mind Snacks	1	0.000688705
MLSS Test	1	0.000688705
Mobile notepad	1	0.000688705
Mood Agent for Android	1	0.000688705
My blog	1	0.000688705
My fingers	1	0.000688705
My ithlete with bluetooth strap	1	0.000688705
My memory	1	0.000688705
My normal paper-pased diary	1	0.000688705
My own 'face-matching' scales	1	0.000688705
NeuroSky MindWave	1	0.000688705
NHS drinks tracker	1	0.000688705
NHS Sleep monitoring machine	1	0.000688705
Nike+ Running app	1	0.000688705
Nintendo brain training game	1	0.000688705
Nintendo Wii with their WiiActive thing	1	0.000688705
No tools	1	0.000688705
Noom Android App	1	0.000688705
Noom walk	1	0.000688705
Normal bp auto device	1	0.000688705
Normal scales	1	0.000688705
Noting call / email / meeting etc	1	0.000688705
Nutmeg	1	0.000688705
Observation on clothes	1	0.000688705
OhLife	1	0.000688705
Omron	1	0.000688705
Omron mx2	1	0.000688705
Omron pedometer	1	0.000688705
Omron Scales with bodyfat estimation	1	0.000688705
On track - diabetes tracking app	1	0.000688705
One-Touch Ultra 2	1	0.000688705
Online Big Five Personality Test	1	0.000688705
On-line log	1	0.000688705
Open Source Brain-Computer Interface	1	0.000688705
OpenPaths iOS app	1	0.000688705
Orthotic professional	1	0.000688705
OS maps	1	0.000688705
Other online programmes	1	0.000688705
Outlook	1	0.000688705
Outlook export	1	0.000688705
OWL energy monitor	1	0.000688705
Own website	1	0.000688705
Oxygination	1	0.000688705
Paper	1	0.000688705
Pebble	1	0.000688705
Period tracker app	1	0.000688705
Personal Coach	1	0.000688705
Pert of counting Carbohydrates	1	0.000688705
Photograph meters. gas, elec, water.	1	0.000688705
Photography	1	0.000688705
Plusnet monitor	1	0.000688705
Polar H6 + Sweatbeat iPhone app	1	0.000688705
Polar watch	1	0.000688705
Price comparison sites	1	0.000688705
Private blood test	1	0.000688705
Private clinics	1	0.000688705
Prorietary Program	1	0.000688705
Puzzles	1	0.000688705
Qlikview	1	0.000688705
Qstarz BT-Q1000 GPS travel recorder	1	0.000688705
Qualitative data	1	0.000688705
Qualitative record 1-10	1	0.000688705
Quantified-mind.com	1	0.000688705
Questionaires	1	0.000688705
Reading	1	0.000688705
Readout aloud Lords Prayer	1	0.000688705
Reciepts	1	0.000688705
Regular scale	1	0.000688705
Regular scale and mobile phone calendar	1	0.000688705
Remember the milk	1	0.000688705
Rescuetime free account to monitor computer usage	1	0.000688705
Resistance training	1	0.000688705
Reverse analysis from fitbit or jawbone	1	0.000688705
Rowing 2000m time trial	1	0.000688705
Runtastic Heart Rate	1	0.000688705
Schemer.com	1	0.000688705
Scrobbler.fm	1	0.000688705
Self assessment questionaire	1	0.000688705
Self track	1	0.000688705
Selfmade tool to draw art while asleep	1	0.000688705
Single expert assessment	1	0.000688705
Skin fold calipers	1	0.000688705
Sleave cuff	1	0.000688705
Sleep Talk	1	0.000688705
Sleeptime app	1	0.000688705
Small Wrist Device	1	0.000688705
Smart phone app (SHealth)	1	0.000688705
Smiling Mind	1	0.000688705
Snorelab	1	0.000688705
Soehnle BBS Comfort 5	1	0.000688705
Soehnle FS Comfort 5	1	0.000688705
Software	1	0.000688705
Songkick	1	0.000688705
SPO2 monitor	1	0.000688705
SPSS	1	0.000688705
Step on scales and Tactio health App	1	0.000688705
StressCheck	1	0.000688705
Subjective feeling	1	0.000688705
Sudoku	1	0.000688705
Suunto HRM watch	1	0.000688705
Suunto M4 watch	1	0.000688705
Suunto M4 watch / heartband	1	0.000688705
Suunto T6	1	0.000688705
Sweetbeat	1	0.000688705
Swimming Garmin 910	1	0.000688705
Tableau Desktop software	1	0.000688705
Tacx Training Software	1	0.000688705
Tape	1	0.000688705
TaskCoach	1	0.000688705
Text document	1	0.000688705
The same mobile app for tracking menstrual cycle	1	0.000688705
Timex HRM watch	1	0.000688705
Timing	1	0.000688705
Tinderbox	1	0.000688705
Tip sheet	1	0.000688705
Travel	1	0.000688705
Tripit	1	0.000688705
True Weight iOS app	1	0.000688705
Twittercounter and Tweetstats	1	0.000688705
Ubiqi app	1	0.000688705
Ubiqlog	1	0.000688705
Uptime	1	0.000688705
Vo2max formula	1	0.000688705
Vo2max tests with kettlebells	1	0.000688705
Voice analysis (own)	1	0.000688705
W-2	1	0.000688705
Walkmeter	1	0.000688705
Wallet	1	0.000688705
Weather	1	0.000688705
Website	1	0.000688705
Weekly review	1	0.000688705
Weights machines	1	0.000688705
Well Man via Nuffield	1	0.000688705
Wii fit	1	0.000688705
Wii scale	1	0.000688705
Wiki page	1	0.000688705
Wild-Divine lightstone	1	0.000688705
Withings ipad cuff	1	0.000688705
Withings, Fatwatch	1	0.000688705
Withings, Polar band	1	0.000688705
Workflowy	1	0.000688705
www.good.co/	1	0.000688705
www.omnifolio.org	1	0.000688705
www.personal.psu.edu/j5j/IPIP/	1	0.000688705
Zenobase.com	1	0.000688705
Zoopla	1	0.000688705
Zypher	1	0.000688705

## Sheet: Revised Tool Name List
Original tool name/description	Revised Name		This table shows roughly how we've reconcilled the free-form entries for tool names into a single list of tools (mainly using google refine).
A Doctor	A Doctor
Account Tracker	Account Tracker
Account Tracker app	Account Tracker
a tape measure - the actual body type that clicks back into its case - accumeasure	Accumeasure (Tape Measure)
Activ8rives	Activ8rlives
Activ8rlives	Activ8rlives
Alarm app	Alarm app
Alcodroid	Alcodroid
Alertme	Alertme
AlertMe/Google Power Monitor energy monitor	Alertme
Amex breakdown	Amex breakdown
some android daily activity tracker	Android daily activity tracker
Anki	Anki
Ankilearn	Ankilearn
ANT+	ANT+
app	App
Argus	Argus
Aria scales	Aria scales
ascii text file	Ascii text file
Azumio iphone app	Azumio iphone app
backpacker app	Backpacker app
bank account downloads	Bank Account Downloads
on line Bank cvs download.	Bank CSV Download
bank statement	Bank statement
Basic digital scales	Basic digital scales
Basic scale and fitnesspal	Basic scale and fitnesspal
Basis Wristband	Basis Wristband
Basis Wristwatch	Basis Wristwatch
something by bayer with usb	Bayer with usb
Beddit	Beddit
Beddit, Fitbit, Snorelab	Beddit, Fitbit, Snorelab
beeminder	Beeminder
beeminder.com	Beeminder.com
Belbin	Belbin
Blog	Blog
Bllod glucose monitor	Blood Glucose Meter
Blood glucose meter	Blood Glucose Meter
Blood glucose testing kit	Blood glucose testing kit
also, blood ketones	Blood Ketones
Blood pressure monitor	Blood pressure monitor
Bodpod	Bodpod
Body fat measurement at Boots	Body fat measurement at Boots
Body measurements	Body measurements
bodyfat scale	Bodyfat scale
BodyMedia FIT	BodyMedia FIT
BP cuff	BP cuff
bp device	Bp device
brain workshop (for n-back training)	Brain workshop (for n-back training)
Brainworks	Brainworks
Breathsync app	Breathsync app
Brewster	Brewster
British Gas 'Energy Smart' metering	British Gas 'Energy Smart' metering
British Gas Smart Meter	British Gas Smart Meter
BT4 temp probes	BT4 temp probes
years ago, BUPA exercycle test	BUPA exercycle test
calendar	Calendar
Calendar	Calendar
calipers	Callipers
callipers	Callipers
Carb counting	Carb counting
Carbodydrates, measure by looking up in google. ie carbs in fried egg	Carbodydrates looked up on google
Cateye Strada cycling computer and Fizztrain logging web site	Cateye Strada cycling computer
CBT questionaire	CBT questionaire
Chrome productivity extension	Chrome productivity extension
chronos	Chronos
Clement Clarke Mini-Wright Peak Flow Meter	Clement Clarke Mini-Wright Peak Flow Meter
Coinkeeper	Coinkeeper
collect receipts	Collect receipts
concept 2 rowing monitor card	Concept 2 rowing monitor card
Concept2 PM3 rowing computer	Concept2 PM3 rowing computer
concept2 rower + log card	Concept2 rower + log card
Contactually	Contactually
csv files	CSV files
CurrentCost energy monitor	CurrentCost energy monitor
custom made Android app	Custom made Android app
custom made app	Custom made app
cvs temple thermometer	Cvs temple thermometer
cycle computer	Cycle computer
dailyburn.com	Dailyburn.com
dailymile	Dailymile
Dayone	Dayone
Daytum	Daytum
Delicious	Delicious
diary	Diary (pen and paper)
A paper diary (this was pre-app!)	Diary (pen and paper)
Diary (paper and pen)	Diary (pen and paper)
paper diary	Diary (pen and paper)
Pen & paper diary	Diary (pen and paper)
pen and diary	Diary (pen and paper)
Digital BP cuff	Digital BP cuff
digital peak flow monitor	Digital peak flow monitor
Digital scale	Digital scale
Digital scales (no wifi or bodyfat sensor)	Digital scales
Doris	Doris
dream diary	Dream diary
DrinksTracker (NHS Choices iPHone app)	DrinksTracker (NHS Choices iPHone app)
Duolingo	Duolingo
DuoLingo app to learn Portuguese	Duolingo
ECG monitor (portable)	ECG monitor (portable)
EcoDrive, comes inbuilt with Fiats	EcoDrive, comes inbuilt with Fiats
Electronic scale from Homedics/Salter	Electronic scale Homedics/Salter
Electronic scale Homedics/Salter	Electronic scale Homedics/Salter
electronic scales	Electronic scale Homedics/Salter
argos cheap electro scales Â£5?	Electronic scales
Electrophoresis	Electrophoresis
EM wave 2	EM wave 2
Email Game	Email Game
Emotion Sense	Emotion Sense app
Emotion Sense app	Emotion Sense app
emwave2 device (plus desktop version)	Emwave2 device (plus desktop version)
endomondo	Endomondo
Endonmondo	Endomondo
endomondo android app	Endomondo
Endonmondo (app)	Endomondo
Enobio	Enobio
EON analyzer	EON analyzer
equanimity	Equanimity
Eternity	Eternity
Eternity (iOS)	Eternity
Evernote	Evernote
Evernote	Evernote
Exercycle	Exercycle
Expereal app	Expereal app
Facebook	Facebook
Facebook app	Facebook
faviki.com to tag bookmarks with web-pages used	Faviki
web tagging, ie Faviki, Delicious	Faviki
finance diary	Finance diary
financisto android app	Financisto android app
Firstbeat	Firstbeat
Fit Bit	Fitbit
Fitbit	Fitbit
Fitbit	Fitbit
fitbit (to input the data)	Fitbit
Fitbit app (for logging)	Fitbit
Fitbitt	Fitbit
FitBit app	Fitbit
Fitbit Aria	Fitbit Aria
fitbit dashboard	Fitbit dashboard
fitbit flex	Fitbit Flex
FitBit Flex tracker	Fitbit Flex
Fitbit One	Fitbit One
Fitbit scale	Fitbit scale
fitbit scales	Fitbit scale
fitbit ultra	Fitbit ultra
Fitbit, Moves	Fitbit, Moves
fitbits for comparison	Fitbits for comparison
Fitbrain	Fitbrain
FitBrains	Fitbrain
fitfiit	Fitfiit
Fitness app	Fitness app
Fitness Pal	Fitness Pal
fitness test by expert	Fitness test by expert
fitocracy	Fitocracy
fitocracy.com	Fitocracy
fizztrain web site	Fizztrain web site
Flickr	Flickr
Fog of the World app	Fog of the World app
Food	Food
Food Tracker	Food Tracker
Fooducate	Fooducate
FourSquare	Foursquare
FT portfolio	FT portfolio
full fitness	Full fitness
Galvanic Skin Response (own)	Galvanic Skin Response (own)
Garmin (for long bike rides)	Garmin (for long bike rides)
Garmin	Garmin 610/910/810
Garmin 610	Garmin 610/910/810
Garmin 610/910/810	Garmin 610/910/810
Garmin 810	Garmin 610/910/810
Garmin 910/610/810	Garmin 610/910/810
Garmin connect	Garmin Connect website
Garmin Connect website	Garmin Connect website
Garmin Edge 800	Garmin Edge 800
Garmin Edge 800 GPS	Garmin Edge 800
Garmin Footpod	Garmin Footpod
Garmin forerunner	Garmin Forerunner
Garmin Forerunner 305	Garmin Forerunner
Garmin Forerunner XT watch	Garmin Forerunner
Garmin head unit + ANT HRM	Garmin head unit + ANT HRM
Garmin heart-rate monitor	Garmin Heart-Rate Monitor
garmin hrm	Garmin Heart-Rate Monitor
garmin online software	Garmin online software
Garmin Oregon 450	Garmin Oregon 450
Garmin Vector	Garmin Vector
garmin xt	Garmin xt
generic arm band blood pressure monitor	Generic Arm Band Blood Pressure Monitor
generic armband blood pressure monitor	Generic Arm Band Blood Pressure Monitor
Getsomeheadspace app	Getsomeheadspace app
getsomeheadspace.com	Getsomeheadspace app
ginger.io	Ginger.io
gmail	Gmail
Gnotime	Gnotime
GolfSense	GolfSense
Golfshot GPS	Golfshot GPS
Good reads app	Goodreads
goodreads	Goodreads
goodreads.com	Goodreads
Google Calendar	Google Calendar
google calendar to record events attended	Google Calendar
Google Calendars	Google Calendar
Google documents	Google documents
Google Earth for distance; now dropped	Google Earth for distance; now dropped
google fusion to store in cloud as searchable activity record	Google fusion table
Google Keep	Google Keep
Google Latitude	Google Latitude
Google Location History	Google Location History
google mail plugin	Google mail plugin
Google maps	Google maps
Google My Tracks	Google My Tracks
Google My Tracks (no longer using this)	Google My Tracks
Google+ Photos	Google+ Photos
gottaFeeling app	GottaFeeling app
gp	GP
GPS mapping	GPS mapping
GPSBabel	GPSBabel
GPSVisualizer	GPSVisualizer
Gym equipment	Gym equipment
Handheld GPS units	Handheld GPS units
Happiness iPhone app	Happiness iPhone app
Hargreaves Landsdown Portfolio Manager	Hargreaves Landsdown Portfolio Manager
Heart rate app	Heart rate app
heart rate monitor	Heart rate monitor app using smartphone flash
Heart rate monitor app using smartphone flash	Heart rate monitor app using smartphone flash
HeartMath em wave desktop	HeartMath em wave desktop
HeartMath inner balance app	HeartMath inner balance app
HomeBudget app	HomeBudget app
A home made tool which was a grid with a day for a year that I coloured according to my mood that day	Homemade paper-based colour grid
HRM	HRM
http://cognitivefun.net/	Http://cognitivefun.net/
http://Intelligencetest.com	Http://Intelligencetest.com
http://www.good.co/	Http://www.good.co/
http://www.omnifolio.org	Http://www.omnifolio.org
http://www.personal.psu.edu/j5j/IPIP/	Http://www.personal.psu.edu/j5j/IPIP/
https://sapa-project.org/	Https://sapa-project.org/
hydration	Hydration
Hyperthermia times (abandoned)	Hyperthermia times (abandoned)
IBG Star	IBG Star
IBG Star Blood Glucose App	IBG Star Blood Glucose App
iCardio linked with Zephyr	ICardio linked with Zephyr
Ihealth and Iphone	Ihealth and Iphone
Imdb	Imdb
immersion to visualise social network	Immersion
in person tests	In person tests
indirect measure via hr performance and body metrics	Indirect measure via hr performance and body metrics
inFlow	InFlow
Instagram via Statigram	Instagram via Statigram
instant heart rate app	Instant heart rate app
Investment account statements	Investment account statements
ios 7 sleep time free app	Ios 7 sleep time free app
ios7 calendar	Ios7 calendar
ipad	Ipad
iphone	IPhone
Iphone app to track	Iphone app to track
some iphone budgeting apps I can't remember and never got into habit of using	IPhone Budgeting Apps
electronic calendar in iphone	IPhone Calendar
iPhone heart rate app	IPhone heart rate app
iphone location data	Iphone location data
iphone notes	Iphone notes
a sleep tracker app on the iPhone whose name I forgot	IPhone sleep tracker app
iRunner	IRunner
ithlete ecg receiver	Ithlete ecg receiver
ithlete heart rate monitor	Ithlete heart rate monitor
ithlete HRV	Ithlete HRV
ithlete hrv ios app	Ithlete hrv ios app
ithlete precision pulse	Ithlete Precision Pulse app
ithlete Precision Pulse app	Ithlete Precision Pulse app
ithlete pulse meter on ipod w bluetooth strap	Ithlete pulse meter on ipod w bluetooth strap
Jawbone UP	Jawbone UP
Jawbone Up!	Jawbone UP
jawbone up for comparison	Jawbone up for comparison
Jawbone Up! & Fitness Pal	Jawbone Up! & Fitness Pal
jefit.com	Jefit.com
journaling	Journaling
Journeying or not	Journeying or not
kept daily on spreadsheet	Kept daily on spreadsheet
Ki Performance BodPod	Ki Performance BodPod
KiFit	KiFit
klout	Klout
lancet + digital reader	Lancet + digital reader
lancet + paper strip	Lancet + paper strip
Last FM	Last.fm
last.fm	Last.fm
Last.fm audioscrobbler	Last.fm audioscrobbler
librarything.com	Librarything.com
LifeLogger	LifeLogger
LifeSlice	LifeSlice
Lifesum	Lifesum
Lift (app)	Lift (app)
linkedin	LinkedIn
LinkedIn	LinkedIn
Lloyds Pharmacy scale	Lloyds Pharmacy scale
Lovemoney.com tracker	Lovemoney.com tracker
Lumen Trails	Lumen Trails
Luminosity	Luminosity
lumosity	Lumosity
Lux meters	Lux meters
I read the meter every night	Manual meter reading
manual processing	Manual processing
manual scales	Manual scale
Maunual scale	Manual scale
manual workout log	Manual Workout Log
manual workout logs	Manual Workout Log
manual tracking	Manually Tracking a Number
manual tracking via a journal	Manually Tracking a Number
Manually tracking a number	Manually Tracking a Number
measure contact be usefulness out of 100	Manually Tracking a Number
map my tracks	Map my tracks
MapMyFitness	MapMyFitness
MayMyFitness	MapMyFitness
MapMyRide	MapMyRide
Map my Run	MapMyRun
map myrun	MapMyRun
Mapmyrun	MapMyRun
MapMyWalk	MapMyWalk
Mappiness	Mappiness
Mappiness app	Mappiness app
Mappiness App [iOS]	Mappiness iOS
Mappiness for iOS	Mappiness iOS
MBTI	MBTI
MBTI online questionaires	MBTI
MBTI paper based analysis	MBTI
MyersBriggs	MBTI
McQuag	McQuag
measuring tape	Measuring Tape
mechanical scales	Mechanical scales
medical IQ tests	Medical IQ tests
meditation app	Meditation app
meditation helper pro (Android)	Meditation helper pro (Android)
MeditationsAppen	MeditationsAppen
Memrise	Memrise
Menstrual Calendar Premium for Android	Menstrual Calendar Premium for Android
Menstrual Cycle	Menstrual Cycle
Meter readings	Meter readings
meters	Meters
Micoach	Micoach
Microsoft Money	Microsoft Money
Microsoft Outlook	Microsoft Outlook
Mind Snacks	Mind Snacks
Mint	Mint
Misfit Shine	Misfit Shine
MIT Elite Plus	MIT Elite Plus
MIT Elite Plus three time a day	MIT Elite Plus
MLSS Test	MLSS Test
A mobile app	Mobile app
Mobile app	Mobile app
Mobile notepad	Mobile notepad
An app on my old mobile phone	Mobile Phone App
App (cannot remember name)	Mobile Phone App
Money dash board	Money Dash Board
Money Dashboard	Money Dash Board
MoneyDashboard	Money Dash Board
Moneywiz	Moneywiz
Mood Agent for Android	Mood Agent for Android
Mood Panda	MoodPanda
moodpanda	MoodPanda
Mood Scope	Moodscope
moodscope	Moodscope
MotionX-GPS iPhone app	MotionX-GPS iPhone app
Move	Moves
Moves	Moves
Moves (for everyday activity)	Moves
Moves iPhone App	Moves
Moves on iPhone	Moves
A daily journal in Word	MS Word
word	MS Word
my blog	My blog
My fat secret	My Fat Secret
my fat secret	My Fat Secret
My fingers	My fingers
My Fitness Pal (app)	MyFitnessPal
my ithlete with bluetooth strap	My ithlete with bluetooth strap
my memory	My memory
my NetDiary	My NetDiary
my normal paper-pased diary	My normal paper-pased diary
My own 'face-matching' scales	My own 'face-matching' scales
MtFitnessPal	MyFitnessPal
my fitness pal	MyFitnessPal
MyFitness Pal	MyFitnessPal
MyFitness Pal	MyFitnessPal
MyFitnessPal	MyFitnessPal
MyFitnessPal app	MyFitnessPal
myfitnesspal.com	MyFitnessPal
regular digital scale and enter results into myfitnesspal	MyFitnessPal
mysql database	Mysql database
NeuroSky MindWave	NeuroSky MindWave
NHS drinks tracker	NHS drinks tracker
NHS Sleep monitoring machine	NHS Sleep monitoring machine
Nike Fuelband	Nike Fuelband
Nike+ FuelBand	Nike Fuelband
Nike +	Nike+
nike+	Nike+
Nike+ Running app	Nike+ Running app
a Nintendo brain training game	Nintendo brain training game
Nintendo Wii with their WiiActive thing	Nintendo Wii with their WiiActive thing
no tools	No tools
Noom	Noom
Noom Android App	Noom Android App
Noom walk	Noom walk
normal bp auto device	Normal bp auto device
Normal scales	Normal scales
noting call / email / meeting etc	Noting call / email / meeting etc
Nutmeg	Nutmeg
Observation on clothes	Observation on clothes
OhLife	OhLife
Omie	Omie
Omron	Omron
Omron blood pressure monitor	Omron Blood Pressure Monitor
Omron M2 Basic Blood Pressure Monitor (manually entered into Google Docs)	Omron Blood Pressure Monitor
omron mx2	Omron mx2
Omron pedometer	Omron pedometer
Omron Scales with bodyfat estimation	Omron Scales with bodyfat estimation
on track	On track
on track - diabetes tracking app	On track - diabetes tracking app
One-Touch Ultra 2	One-Touch Ultra 2
Online bank app	Online Bank App
online bank app	Online Bank App
online banking statement	Online Banking UI
Online banking tools	Online Banking UI
Online banking UI	Online Banking UI
Online banking UI.	Online Banking UI
Big Five Personality test in the Internet	Online Big Five Personality Test
on-line log	On-line log
Online tests	Online Tests
Open Source Brain-Computer Interface	Open Source Brain-Computer Interface
OpenPaths iOS app	OpenPaths iOS app
Orthotic professional	Orthotic professional
OS maps	OS maps
other online programmes	Other online programmes
Outlook	Outlook
Outlook export	Outlook export
OWL energy monitor	OWL energy monitor
Own website	Own website
Oxygination	Oxygination
P tracker	P tracker
paco	Paco
piles of paper	Paper
Pebble	Pebble
pedometer	Pedometer
various cheap pedometers	Pedometer
Pen & Paper	Pen & Paper
Pen & paper	Pen & Paper
Pen & Paper!	Pen & Paper
pen and paper	Pen & Paper
Pen and paper (standardised questionnaires)	Pen & Paper
pen/paper	Pen & Paper
Pen and pencil	Pen and Pencil
Period tracker app	Period tracker app
Personal Coach	Personal Coach
Pert of counting Carbohydrates	Pert of counting Carbohydrates
iPhone app	Phone app
phone app	Phone app
phone application	Phone app
phone apps, sorry can't remember what	Phone app
photograph meters. gas, elec, water.	Photograph meters. gas, elec, water.
photographs	Photographs
photography	Photography
Photos	Photos
plusnet monitor	Plusnet monitor
Polar H6 + Sweatbeat iPhone app	Polar H6 + Sweatbeat iPhone app
Polar H6	Polar H7
Polar H7	Polar H7
polar heart rate monitor	Polar Heart Rate Monitor
Polar HR monitor	Polar HRM
Polar HRM	Polar HRM
Polar HRM	Polar HRM
Polar HRM - several, now RCX5	Polar HRM
polar hrm with hrv	Polar HRM
Polar RCX5 HRM virtually all day	Polar HRM
polar wearlink chest strap	Polar HRM
polar wearlink+ heart rate chest strap + endomondo android app	Polar HRM
RCX5 Polar HRM	Polar HRM
Polar watch	Polar watch
price comparison sites	Price comparison sites
private blood test	Private blood test
various hospital labs and private clinics	Private clinics
Prorietary Program	Prorietary Program
PureLifeStyle app	PureLifeStyle app
puzzles	Puzzles
Python Code	Python Code
pyhon scripts	Python scripts
Python scripts to analyse bank statements	Python scripts
Qlikview	Qlikview
Qstarz BT-Q1000 GPS travel recorder	Qstarz BT-Q1000 GPS travel recorder
qualitative data	Qualitative data
qualitative record 1-10	Qualitative record 1-10
quantified-mind.com	Quantified-mind.com
questionaires	Questionaires
Quicken	Quicken
reading	Reading
Readout aloud Lords Prayer	Readout aloud Lords Prayer
Reciepts	Reciepts
Regular scale	Regular scale
regular scale and mobile phone calendar	Regular scale and mobile phone calendar
Remember the milk	Remember the milk
Rescue Time	RescueTime
rescue time app	RescueTime
RescueTime	RescueTime
rescuetime.com	RescueTime
ResqueTime	RescueTime
rescuetime free account to monitor computer usage	Rescuetime free account to monitor computer usage
Resistance training	Resistance training
Resoph Notes	Resoph Notes
reverse analysis from fitbit or jawbone	Reverse analysis from fitbit or jawbone
rowing 2000m time trial	Rowing 2000m time trial
Runkeeper	RunKeeper
Runkeeper (occasionally)	RunKeeper
RunKeeper, Noom	RunKeeper
Runtasctic pedometer app	Runtastic
Runtastic	Runtastic
Runtastic (no longer using this)	Runtastic
Runtastic Heart Rate	Runtastic Heart Rate
scale	Scale
Scales	Scale
schemer.com	Schemer.com
Scrobbler.fm	Scrobbler.fm
self assessment questionaire	Self assessment questionaire
self track	Self track
A tool I wrote myself to draw art while I sleep	Selfmade tool to draw art while asleep
measure out of ten, ten being goo mood, zero bad	Self-reported scale 1-10
an out of ten number, higher the better for me as indifvidual then for specifc countries and universal.	Self-reported scale 1-10
self-written program	Self-written program
Shine by Misfits	Shine by Misfits
single expert assessment	Single expert assessment
skin fold calipers	Skin fold calipers
sleave cuff	Sleave cuff
Sleep As Android	Sleep As Android
sleep as android app	Sleep As Android
Sleep as Android app on Nexus 4	Sleep As Android
Sleep cycle	Sleep Cycle
SleepCycle	Sleep Cycle
Sleep Cycle app on iPhone	Sleep Cycle
Sleep Cycle iPhone app	Sleep Cycle
Sleep Talk	Sleep Talk
Sleep Time	Sleep Time
SleepTime+	Sleep Time
Sleepbot	Sleepbot
sleepbot app	Sleepbot
sleeptime app	Sleeptime app
small wrist device (Â£15 from Argos)	Small Wrist Device
Smart phone app (SHealth)	Smart phone app (SHealth)
Smiling Mind	Smiling Mind
SMS notifications from bank	SMS notifications
SMS notifications.	SMS notifications
Snorelab	Snorelab
Soehnle BBS Comfort 5	Soehnle BBS Comfort 5
Soehnle FS Comfort 5	Soehnle FS Comfort 5
Software	Software
Songkick	Songkick
Specialised blood pressure meter	Specialised Blood Pressure Meter
Spend App	Spending App
Spending App	Spending App
SPO2 monitor	SPO2 monitor
SportsTracker	SportsTracker
Excel	Spreadsheet
Excel	Spreadsheet
excel and word	Spreadsheet
excel and word for analysis and recording	Spreadsheet
excel and word for analysis and tracking	Spreadsheet
excel and word for recording and analysis	Spreadsheet
excel and word record and analysis	Spreadsheet
excel and word recording and analysis	Spreadsheet
Excel Spread Sheet	Spreadsheet
Excel Spreadsheet	Spreadsheet
Excel spreadsheet - to measure kcal intake	Spreadsheet
Google docs spreadsheet	Spreadsheet
Google docs spreadsheets	Spreadsheet
Google spreadsheet	Spreadsheet
Google Spreadsheets	Spreadsheet
In spreadshhet for tax return	Spreadsheet
MS excel to aggregate and analyse data	Spreadsheet
s/sheet	Spreadsheet
Speadsheet	Spreadsheet
Spreadhseet	Spreadsheet
spreadsheet	Spreadsheet
spreadsheet - for data analysis	Spreadsheet
Spreadsheet for rental income	Spreadsheet
spreadsheet in Google docs	Spreadsheet
spreadsheet LP Y/N	Spreadsheet
spreadsheet of contacts, updated weekly	Spreadsheet
spreadsheet Y/N	Spreadsheet
Spreadsheet, Carbs from alcohol - Number	Spreadsheet
spreadsheets	Spreadsheet
spreadsheets in google docs	Spreadsheet
word and excel	Spreadsheet
spss	SPSS
Statistica	Statistica
Statistica etc	Statistica
Statistica Multiple Regression Analayses	Statistica
Statistica Multiple Regression Analyses	Statistica
Statistica Multiple Regression Analysis	Statistica
Statistica mutliple regression analyses	Statistica
step on scales and Tactio health App	Step on scales and Tactio health App
Stop watch	Stop watch
strava	Strava
Strava iPhone app and web site	Strava
Strava,	Strava
Strava (app)	Strava
Strava App	Strava
Strava web site	Strava web site
Strava website	Strava web site
StressCheck	StressCheck
stronger (runkeeper app)	Stronger (RunKeeper App)
Structured text file	Structured Text File
structured text files	Structured Text File
subjective feeling	Subjective feeling
Sudoku	Sudoku
Suunto Heart Rate Monitor	Suunto Heart Rate Monitor
Suunto Heart Rate Monitor	Suunto Heart Rate Monitor
Suunto HRM watch	Suunto HRM watch
Suunto M4 watch and wireless Movescount USB uploader	Suunto M4 watch
Suunto M4 watch / heartband	Suunto M4 watch / heartband
Suunto Movescount web site	Suunto Movescount web site
Suunto Movescount web site and watch/HRM	Suunto Movescount web site
Suunto T6	Suunto T6
SVT Accounts app	SVT Accounts App
Sweetbeat	Sweetbeat
Swimming Garmin 910	Swimming Garmin 910
Tableau Desktop software	Tableau Desktop software
Tacx Training Software, on PC connected indoor trainer.	Tacx Training Software
taniata scales	Taniata Scales
Tanita scales	Taniata Scales
Tanita scales	Taniata Scales
Tanita Scales with bodyfat estimation	Taniata Scales
Tanita InnerScan body comp monitor	Tanita InnerScan Body Composition Monitor
Tanita InnerScan Body Composition Monitor	Tanita InnerScan Body Composition Monitor
Tanita Scales BC545	Tanita Scales BC545
tape	Tape
a tape measure	Tape Measure
Tape measure	Tape Measure
TapLog	TapLog Android App
TapLog Android App	TapLog Android App
TaskCoach	TaskCoach
Text document	Text document
text file	Text file
Text file on phone	Text file
The same mobile app for tracking menstrual cycle	The same mobile app for tracking menstrual cycle
thermometer	Thermometer
Tictrac	TicTrac
Timex HRM watch	Timex HRM watch
Timing, try 10 mins per day in quiet setting(church at lunchtime near work)	Timing
tinderbox	Tinderbox
Tip sheet	Tip sheet
original_tool_name	tool_name
travel	Travel
tripit	Tripit
True Weight iOS app	True Weight iOS app
Twitter	Twitter
Twitter/ Linkedin/Facebook analysis availble to users.	Twitter
Twittercounter and Tweetstats	Twittercounter and Tweetstats
Ubiqi app	Ubiqi app
Ubiqlog	Ubiqlog
untapp.d	Untapp.d
untapped	Untapp.d
Uptime	Uptime
various apps	Various apps
vo2max formula	Vo2max formula
vo2max tests with kettlebells	Vo2max tests with kettlebells
Voice analysis (own)	Voice analysis (own)
W-2	W-2
wahoo	Wahoo
Wahoo bike and HR sensors	Wahoo HRM
Wahoo Heart Rate Monitor	Wahoo HRM
Wahoo HR monitor	Wahoo HRM
Wahoo HR sensor	Wahoo HRM
Walkmeter	Walkmeter
Walkmeter on iPhone	Walkmeter on iPhone
wallet	Wallet
Wattson	Wattson power meter
Wattson power meter	Wattson power meter
weather	Weather
website	Website
weekly review	Weekly review
bathroom scale	Weighing Scales
Regular bathroom scales	Weighing Scales
Scales (various)	Weighing Scales
Scales at the gym	Weighing Scales
Scales in Pharmacy which printed out results on receipt	Weighing Scales
weighing scale	Weighing Scales
Weighing scales	Weighing Scales
Weight	Weight
weights machines	Weights machines
now weight watchers electro scales	Weight-watchers electro scales
weight watchers scales	Weight-watchers electro scales
Well Man via Nuffield	Well Man via Nuffield
Well Man - Nuffield	Wellman - Nuffield
Wellman - Nuffield	Wellman - Nuffield
Wellness FX	Wellness FX
WellnessFX	Wellness FX
whiteboard	Whiteboard
Wii fit	Wii fit
Wii scale	Wii scale
Wiki page	Wiki page
Wild-Divine lightstone	Wild-Divine lightstone
whithings	Withings
Withings	Withings
Withings	Withings
Withings blood pressure monitor	Withings Blood Pressure Monitor
withings ipad cuff	Withings ipad cuff
Withings Pulse	Withings Pulse
Withings body scale	Withings Scales
Withings Scale	Withings Scales
withings scales	Withings Scales
Withings weight scale	Withings Scales
Withings Wifi Scale	Withings Scales
withings wifi scales	Withings Scales
Withings, Fatwatch	Withings, Fatwatch
Withings, Polar band	Withings, Polar band
Wolfram Alpha Personal Analytics	Wolfram Alpha Personal Analytics
wolfram alpha to visualise social network	Wolfram Alpha Personal Analytics
Workflowy	Workflowy
Wunderlist	Wunderlist
Your Flowing Data Twitter app	Your Flowing Data Twitter app
Your Flowing Data Twitter app/web site	Your Flowing Data Twitter app
zenobase.com	Zenobase.com
Zeo	Zeo
Zephyr BT HxM (realtime data output to iCardio and planning on saving data to Google Docs)	Zephyr HxM
Zephyr HxM while Thai Boxing	Zephyr HxM
Zoopla analysis movements for value of properties, movements then re analysed on quarterly basis	Zoopla
zypher	Zypher

## Sheet: Response Frequency
Question Group	Question Code	Question Text	Response Rate (out of 105)	Yes Count (in general questions)	No Count (in general questions)
Physical (e.g. Blood Pressure, Weight, Sleep)	G2_Q0001 [DATS1]	Question 1. Which of the following personal data types do you actively collect, have collected or would particularly like to collect in the future? (If you're unsure about any of the options then check it anyway, you can easily skip over them later) [Physical (e.g. Blood Pressure, Weight, Sleep)]	105
Emotional & Mental (e.g. Mood tracking, Happiness, Psychometrics)	G2_Q0001 [DATS2]	Question 1. Which of the following personal data types do you actively collect, have collected or would particularly like to collect in the future? (If you're unsure about any of the options then check it anyway, you can easily skip over them later) [Emotional & Mental (e.g. Mood tracking, Happiness, Psychometrics)]	105
Activity & Consumption (e.g. Exercise, Time, Diet, Travel, Email)	G2_Q0001 [DATS3]	Question 1. Which of the following personal data types do you actively collect, have collected or would particularly like to collect in the future? (If you're unsure about any of the options then check it anyway, you can easily skip over them later) [Activity & Consumption (e.g. Exercise, Time, Diet, Travel, Email)]	105
Money / Personal Finance (e.g. Income, Spending)	G2_Q0001 [DATS4]	Question 1. Which of the following personal data types do you actively collect, have collected or would particularly like to collect in the future? (If you're unsure about any of the options then check it anyway, you can easily skip over them later) [Money / Personal Finance (e.g. Income, Spending)]	105
Social (e.g. Meetings, Facebook Use)	G2_Q0001 [DATS5]	Question 1. Which of the following personal data types do you actively collect, have collected or would particularly like to collect in the future? (If you're unsure about any of the options then check it anyway, you can easily skip over them later) [Social (e.g. Meetings, Facebook Use)]	105
Other	G2_Q0001 [Other]	Question 1. Which of the following personal data types do you actively collect, have collected or would particularly like to collect in the future? (If you're unsure about any of the options then check it anyway, you can easily skip over them later) [Other]	4
Allergies	G3_Q0001 [1]	Please select below any types of Physical data you collect, have collected or would like to collect (Just leave the other data types as the default 'no answer'): [Allergies]	14
Arterial Stiffness	G3_Q0001 [2]	Please select below any types of Physical data you collect, have collected or would like to collect (Just leave the other data types as the default 'no answer'): [Arterial Stiffness]	8
Blood Glucose	G3_Q0001 [3]	Please select below any types of Physical data you collect, have collected or would like to collect (Just leave the other data types as the default 'no answer'): [Blood Glucose]	36
Blood Pressure	G3_Q0001 [4]	Please select below any types of Physical data you collect, have collected or would like to collect (Just leave the other data types as the default 'no answer'): [Blood Pressure]	41
Body Fat	G3_Q0001 [5]	Please select below any types of Physical data you collect, have collected or would like to collect (Just leave the other data types as the default 'no answer'): [Body Fat]	52
Body Temperature	G3_Q0001 [6]	Please select below any types of Physical data you collect, have collected or would like to collect (Just leave the other data types as the default 'no answer'): [Body Temperature]	21
Brainwaves (EEG etc.)	G3_Q0001 [7]	Please select below any types of Physical data you collect, have collected or would like to collect (Just leave the other data types as the default 'no answer'): [Brainwaves (EEG etc.)]	25
Hair	G3_Q0001 [8]	Please select below any types of Physical data you collect, have collected or would like to collect (Just leave the other data types as the default 'no answer'): [Hair]	5
Heart-Rate	G3_Q0001 [9]	Please select below any types of Physical data you collect, have collected or would like to collect (Just leave the other data types as the default 'no answer'): [Heart-Rate]	58
Heart-Rate Variability	G3_Q0001 [10]	Please select below any types of Physical data you collect, have collected or would like to collect (Just leave the other data types as the default 'no answer'): [Heart-Rate Variability]	31
Left Right Leg Fat Difference	G3_Q0001 [11]	Please select below any types of Physical data you collect, have collected or would like to collect (Just leave the other data types as the default 'no answer'): [Left Right Leg Fat Difference]	8
Menstrual Cycle	G3_Q0001 [12]	Please select below any types of Physical data you collect, have collected or would like to collect (Just leave the other data types as the default 'no answer'): [Menstrual Cycle]	17
Migraine	G3_Q0001 [13]	Please select below any types of Physical data you collect, have collected or would like to collect (Just leave the other data types as the default 'no answer'): [Migraine]	13
Ovulation	G3_Q0001 [14]	Please select below any types of Physical data you collect, have collected or would like to collect (Just leave the other data types as the default 'no answer'): [Ovulation]	6
Perspiration	G3_Q0001 [15]	Please select below any types of Physical data you collect, have collected or would like to collect (Just leave the other data types as the default 'no answer'): [Perspiration]	11
Phenotypes (static physical traits e.g. eye colour, height, blood type)	G3_Q0001 [16]	Please select below any types of Physical data you collect, have collected or would like to collect (Just leave the other data types as the default 'no answer'): [Phenotypes (static physical traits e.g. eye colour, height, blood type)]	7
Sex	G3_Q0001 [17]	Please select below any types of Physical data you collect, have collected or would like to collect (Just leave the other data types as the default 'no answer'): [Sex]	18
Sleep	G3_Q0001 [18]	Please select below any types of Physical data you collect, have collected or would like to collect (Just leave the other data types as the default 'no answer'): [Sleep]	71
VO2max (maximal oxygen consumption)	G3_Q0001 [19]	Please select below any types of Physical data you collect, have collected or would like to collect (Just leave the other data types as the default 'no answer'): [VO2max (maximal oxygen consumption)]	29
Waist	G3_Q0001 [20]	Please select below any types of Physical data you collect, have collected or would like to collect (Just leave the other data types as the default 'no answer'): [Waist]	34
Weight	G3_Q0001 [21]	Please select below any types of Physical data you collect, have collected or would like to collect (Just leave the other data types as the default 'no answer'): [Weight]	74
Other (please specify in text box that will appear if option selected)	G3_Q0001 [22]	Please select below any types of Physical data you collect, have collected or would like to collect (Just leave the other data types as the default 'no answer'): [Other (please specify in text box that will appear if option selected)]	11
Please Specify OtherÂ	G3_Q0002	Please Specify OtherÂ	11
Allergies Data	G4_Q0001	Please answer the following supplementary questions about how and why you collect(ed):Â AllergiesÂ Data (Please feel free to leave any of the answers blank) How long have you been or were you collecting this data?	6
Allergies Data	G4_Q0001 [Other]	Please answer the following supplementary questions about how and why you collect(ed):Â AllergiesÂ Data (Please feel free to leave any of the answers blank) How long have you been or were you collecting this data? [Other]	0
Allergies Data	G4_Q0002 [SQ001]	Which tools do or have you used?Â (One per box) This is a very importantÂ question so please fill in as many tools as you can (e.g.Â Fitbit, Zeo, pen and paper, spreadsheet, bodymedia). [Tool 1]	6
Allergies Data	G4_Q0002 [SQ002]	Which tools do or have you used?Â (One per box) This is a very importantÂ question so please fill in as many tools as you can (e.g.Â Fitbit, Zeo, pen and paper, spreadsheet, bodymedia). [Tool 2]	5
Allergies Data	G4_Q0002 [SQ003]	Which tools do or have you used?Â (One per box) This is a very importantÂ question so please fill in as many tools as you can (e.g.Â Fitbit, Zeo, pen and paper, spreadsheet, bodymedia). [Tool 3]	2
Allergies Data	G4_Q0002 [SQ004]	Which tools do or have you used?Â (One per box) This is a very importantÂ question so please fill in as many tools as you can (e.g.Â Fitbit, Zeo, pen and paper, spreadsheet, bodymedia). [Tool 4]	1
Allergies Data	G4_Q0002 [SQ005]	Which tools do or have you used?Â (One per box) This is a very importantÂ question so please fill in as many tools as you can (e.g.Â Fitbit, Zeo, pen and paper, spreadsheet, bodymedia). [Tool 5]	1
Allergies Data	G4_Q0003	Any additionalÂ tools or comments about them?	1
Allergies Data	G4_Q0004	Have you learnt, changed or improved anything by collecting this data? (Please leave blank if not)	4
Arterial Stiffness Data	G5_Q0001	Please answer the following supplementary questions about how and why you collect(ed):Â Arterial StiffnessÂ Data (Please feel free to leave any of the answers blank) How long have you been or were you collecting this data?	2
Arterial Stiffness Data	G5_Q0001 [Other]	Please answer the following supplementary questions about how and why you collect(ed):Â Arterial StiffnessÂ Data (Please feel free to leave any of the answers blank) How long have you been or were you collecting this data? [Other]	0
Arterial Stiffness Data	G5_Q0002 [SQ001]	Which tools do or have you used?Â (One per box) This is a very importantÂ question so please fill in as many tools as you can (e.g.Â Fitbit, Zeo, pen and paper, spreadsheet, bodymedia). [Tool 1]	2
Arterial Stiffness Data	G5_Q0002 [SQ002]	Which tools do or have you used?Â (One per box) This is a very importantÂ question so please fill in as many tools as you can (e.g.Â Fitbit, Zeo, pen and paper, spreadsheet, bodymedia). [Tool 2]	0
Arterial Stiffness Data	G5_Q0002 [SQ003]	Which tools do or have you used?Â (One per box) This is a very importantÂ question so please fill in as many tools as you can (e.g.Â Fitbit, Zeo, pen and paper, spreadsheet, bodymedia). [Tool 3]	0
Arterial Stiffness Data	G5_Q0002 [SQ004]	Which tools do or have you used?Â (One per box) This is a very importantÂ question so please fill in as many tools as you can (e.g.Â Fitbit, Zeo, pen and paper, spreadsheet, bodymedia). [Tool 4]	0
Arterial Stiffness Data	G5_Q0002 [SQ005]	Which tools do or have you used?Â (One per box) This is a very importantÂ question so please fill in as many tools as you can (e.g.Â Fitbit, Zeo, pen and paper, spreadsheet, bodymedia). [Tool 5]	0
Arterial Stiffness Data	G5_Q0003	Any additionalÂ tools or comments about them?	0
Arterial Stiffness Data	G5_Q0004	Have you learnt, changed or improved anything by collecting this data? (Please leave blank if not)	0
Blood Glucose Data	G6_Q0001	Please answer the following supplementary questions about how and why you collect(ed):Â Blood Glucose Data (Please feel free to leave any of the answers blank) How long have you been or were you collecting this data?	12
Blood Glucose Data	G6_Q0001 [Other]	Please answer the following supplementary questions about how and why you collect(ed):Â Blood Glucose Data (Please feel free to leave any of the answers blank) How long have you been or were you collecting this data? [Other]	0
Blood Glucose Data	G6_Q0002 [SQ001]	Which tools do or have you used?Â (One per box) This is a very importantÂ question so please fill in as many tools as you can (e.g.Â Fitbit, Zeo, pen and paper, spreadsheet, bodymedia). [Tool 1]	12
Blood Glucose Data	G6_Q0002 [SQ002]	Which tools do or have you used?Â (One per box) This is a very importantÂ question so please fill in as many tools as you can (e.g.Â Fitbit, Zeo, pen and paper, spreadsheet, bodymedia). [Tool 2]	7
Blood Glucose Data	G6_Q0002 [SQ003]	Which tools do or have you used?Â (One per box) This is a very importantÂ question so please fill in as many tools as you can (e.g.Â Fitbit, Zeo, pen and paper, spreadsheet, bodymedia). [Tool 3]	0
Blood Glucose Data	G6_Q0002 [SQ004]	Which tools do or have you used?Â (One per box) This is a very importantÂ question so please fill in as many tools as you can (e.g.Â Fitbit, Zeo, pen and paper, spreadsheet, bodymedia). [Tool 4]	0
Blood Glucose Data	G6_Q0002 [SQ005]	Which tools do or have you used?Â (One per box) This is a very importantÂ question so please fill in as many tools as you can (e.g.Â Fitbit, Zeo, pen and paper, spreadsheet, bodymedia). [Tool 5]	0
Blood Glucose Data	G6_Q0003	Any additionalÂ tools or comments about them?	2
Blood Glucose Data	G6_Q0004	Have you learnt, changed or improved anything by collecting this data? (Please leave blank if not)	9
Blood Pressure Data	G7_Q0001	Please answer the following supplementary questions about how and why you collect(ed):Â Blood PressureÂ Data (Please feel free to leave any of the answers blank) How long have you been or were you collecting this data?	22
Blood Pressure Data	G7_Q0001 [Other]	Please answer the following supplementary questions about how and why you collect(ed):Â Blood PressureÂ Data (Please feel free to leave any of the answers blank) How long have you been or were you collecting this data? [Other]	0
Blood Pressure Data	G7_Q0002 [SQ001]	Which tools do or have you used?Â (One per box) This is a very importantÂ question so please fill in as many tools as you can (e.g.Â Fitbit, Zeo, pen and paper, spreadsheet, bodymedia). [Tool 1]	23
Blood Pressure Data	G7_Q0002 [SQ002]	Which tools do or have you used?Â (One per box) This is a very importantÂ question so please fill in as many tools as you can (e.g.Â Fitbit, Zeo, pen and paper, spreadsheet, bodymedia). [Tool 2]	4
Blood Pressure Data	G7_Q0002 [SQ003]	Which tools do or have you used?Â (One per box) This is a very importantÂ question so please fill in as many tools as you can (e.g.Â Fitbit, Zeo, pen and paper, spreadsheet, bodymedia). [Tool 3]	3
Blood Pressure Data	G7_Q0002 [SQ004]	Which tools do or have you used?Â (One per box) This is a very importantÂ question so please fill in as many tools as you can (e.g.Â Fitbit, Zeo, pen and paper, spreadsheet, bodymedia). [Tool 4]	0
Blood Pressure Data	G7_Q0002 [SQ005]	Which tools do or have you used?Â (One per box) This is a very importantÂ question so please fill in as many tools as you can (e.g.Â Fitbit, Zeo, pen and paper, spreadsheet, bodymedia). [Tool 5]	0
Blood Pressure Data	G7_Q0003	Any additionalÂ tools or comments about them?	3
Blood Pressure Data	G7_Q0004	Have you learnt, changed or improved anything by collecting this data? (Please leave blank if not)	11
Body Fat Data	G8_Q0001	Please answer the following supplementary questions about how and why you collect(ed):Â Body FatÂ Data (Please feel free to leave any of the answers blank) How long have you been or were you collecting this data?	34
Body Fat Data	G8_Q0001 [Other]	Please answer the following supplementary questions about how and why you collect(ed):Â Body FatÂ Data (Please feel free to leave any of the answers blank) How long have you been or were you collecting this data? [Other]	0
Body Fat Data	G8_Q0002 [SQ001]	Which tools do or have you used?Â (One per box) This is a very importantÂ question so please fill in as many tools as you can (e.g.Â Fitbit, Zeo, pen and paper, spreadsheet, bodymedia). [Tool 1]	34
Body Fat Data	G8_Q0002 [SQ002]	Which tools do or have you used?Â (One per box) This is a very importantÂ question so please fill in as many tools as you can (e.g.Â Fitbit, Zeo, pen and paper, spreadsheet, bodymedia). [Tool 2]	12
Body Fat Data	G8_Q0002 [SQ003]	Which tools do or have you used?Â (One per box) This is a very importantÂ question so please fill in as many tools as you can (e.g.Â Fitbit, Zeo, pen and paper, spreadsheet, bodymedia). [Tool 3]	6
Body Fat Data	G8_Q0002 [SQ004]	Which tools do or have you used?Â (One per box) This is a very importantÂ question so please fill in as many tools as you can (e.g.Â Fitbit, Zeo, pen and paper, spreadsheet, bodymedia). [Tool 4]	3
Body Fat Data	G8_Q0002 [SQ005]	Which tools do or have you used?Â (One per box) This is a very importantÂ question so please fill in as many tools as you can (e.g.Â Fitbit, Zeo, pen and paper, spreadsheet, bodymedia). [Tool 5]	1
Body Fat Data	G8_Q0003	Any additionalÂ tools or comments about them?	5
Body Fat Data	G8_Q0004	Have you learnt, changed or improved anything by collecting this data? (Please leave blank if not)	19
Body Temperature Data	G9_Q0001	Please answer the following supplementary questions about how and why you collect(ed):Â Body TemperatureÂ Data (Please feel free to leave any of the answers blank) How long have you been or were you collecting this data?	4
Body Temperature Data	G9_Q0001 [Other]	Please answer the following supplementary questions about how and why you collect(ed):Â Body TemperatureÂ Data (Please feel free to leave any of the answers blank) How long have you been or were you collecting this data? [Other]	2
Body Temperature Data	G9_Q0002 [SQ001]	Which tools do or have you used?Â (One per box) This is a very importantÂ question so please fill in as many tools as you can (e.g.Â Fitbit, Zeo, pen and paper, spreadsheet, bodymedia). [Tool 1]	3
Body Temperature Data	G9_Q0002 [SQ002]	Which tools do or have you used?Â (One per box) This is a very importantÂ question so please fill in as many tools as you can (e.g.Â Fitbit, Zeo, pen and paper, spreadsheet, bodymedia). [Tool 2]	0
Body Temperature Data	G9_Q0002 [SQ003]	Which tools do or have you used?Â (One per box) This is a very importantÂ question so please fill in as many tools as you can (e.g.Â Fitbit, Zeo, pen and paper, spreadsheet, bodymedia). [Tool 3]	0
Body Temperature Data	G9_Q0002 [SQ004]	Which tools do or have you used?Â (One per box) This is a very importantÂ question so please fill in as many tools as you can (e.g.Â Fitbit, Zeo, pen and paper, spreadsheet, bodymedia). [Tool 4]	0
Body Temperature Data	G9_Q0002 [SQ005]	Which tools do or have you used?Â (One per box) This is a very importantÂ question so please fill in as many tools as you can (e.g.Â Fitbit, Zeo, pen and paper, spreadsheet, bodymedia). [Tool 5]	0
Body Temperature Data	G9_Q0003	Any additionalÂ tools or comments about them?	1
Body Temperature Data	G9_Q0004	Have you learnt, changed or improved anything by collecting this data? (Please leave blank if not)	2
Brainwaves Data	G10_Q0001	Please answer the following supplementary questions about how and why you collect(ed):Â BrainwavesÂ Data (Please feel free to leave any of the answers blank) How long have you been or were you collecting this data?	6
Brainwaves Data	G10_Q0001 [Other]	Please answer the following supplementary questions about how and why you collect(ed):Â BrainwavesÂ Data (Please feel free to leave any of the answers blank) How long have you been or were you collecting this data? [Other]	1
Brainwaves Data	G10_Q0002 [SQ001]	Which tools do or have you used?Â (One per box) This is a very importantÂ question so please fill in as many tools as you can (e.g.Â Fitbit, Zeo, pen and paper, spreadsheet, bodymedia). [Tool 1]	5
Brainwaves Data	G10_Q0002 [SQ002]	Which tools do or have you used?Â (One per box) This is a very importantÂ question so please fill in as many tools as you can (e.g.Â Fitbit, Zeo, pen and paper, spreadsheet, bodymedia). [Tool 2]	0
Brainwaves Data	G10_Q0002 [SQ003]	Which tools do or have you used?Â (One per box) This is a very importantÂ question so please fill in as many tools as you can (e.g.Â Fitbit, Zeo, pen and paper, spreadsheet, bodymedia). [Tool 3]	0
Brainwaves Data	G10_Q0002 [SQ004]	Which tools do or have you used?Â (One per box) This is a very importantÂ question so please fill in as many tools as you can (e.g.Â Fitbit, Zeo, pen and paper, spreadsheet, bodymedia). [Tool 4]	0
Brainwaves Data	G10_Q0002 [SQ005]	Which tools do or have you used?Â (One per box) This is a very importantÂ question so please fill in as many tools as you can (e.g.Â Fitbit, Zeo, pen and paper, spreadsheet, bodymedia). [Tool 5]	0
Brainwaves Data	G10_Q0003	Any additionalÂ tools or comments about them?	2
Brainwaves Data	G10_Q0004	Have you learnt, changed or improved anything by collecting this data? (Please leave blank if not)	4
Hair Data	G11_Q0001	Please answer the following supplementary questions about how and why you collect(ed):Â HairÂ Data (Please feel free to leave any of the answers blank) How long have you been or were you collecting this data?	1
Hair Data	G11_Q0001 [Other]	Please answer the following supplementary questions about how and why you collect(ed):Â HairÂ Data (Please feel free to leave any of the answers blank) How long have you been or were you collecting this data? [Other]	0
Hair Data	G11_Q0002 [SQ001]	Which tools do or have you used?Â (One per box) This is a very importantÂ question so please fill in as many tools as you can (e.g.Â Fitbit, Zeo, pen and paper, spreadsheet, bodymedia). [Tool 1]	1
Hair Data	G11_Q0002 [SQ002]	Which tools do or have you used?Â (One per box) This is a very importantÂ question so please fill in as many tools as you can (e.g.Â Fitbit, Zeo, pen and paper, spreadsheet, bodymedia). [Tool 2]	0
Hair Data	G11_Q0002 [SQ003]	Which tools do or have you used?Â (One per box) This is a very importantÂ question so please fill in as many tools as you can (e.g.Â Fitbit, Zeo, pen and paper, spreadsheet, bodymedia). [Tool 3]	0
Hair Data	G11_Q0002 [SQ004]	Which tools do or have you used?Â (One per box) This is a very importantÂ question so please fill in as many tools as you can (e.g.Â Fitbit, Zeo, pen and paper, spreadsheet, bodymedia). [Tool 4]	0
Hair Data	G11_Q0002 [SQ005]	Which tools do or have you used?Â (One per box) This is a very importantÂ question so please fill in as many tools as you can (e.g.Â Fitbit, Zeo, pen and paper, spreadsheet, bodymedia). [Tool 5]	0
Hair Data	G11_Q0003	Any additionalÂ tools or comments about them?	0
Hair Data	G11_Q0004	Have you learnt, changed or improved anything by collecting this data? (Please leave blank if not)	0
Heart-Rate Data	G12_Q0001	Please answer the following supplementary questions about how and why you collect(ed):Â Heart-RateÂ Data (Please feel free to leave any of the answers blank) How long have you been or were you collecting this data?	39
Heart-Rate Data	G12_Q0001 [Other]	Please answer the following supplementary questions about how and why you collect(ed):Â Heart-RateÂ Data (Please feel free to leave any of the answers blank) How long have you been or were you collecting this data? [Other]	0
Heart-Rate Data	G12_Q0002 [SQ001]	Which tools do or have you used?Â (One per box) This is a very importantÂ question so please fill in as many tools as you can (e.g.Â Fitbit, Zeo, pen and paper, spreadsheet, bodymedia). [Tool 1]	41
Heart-Rate Data	G12_Q0002 [SQ002]	Which tools do or have you used?Â (One per box) This is a very importantÂ question so please fill in as many tools as you can (e.g.Â Fitbit, Zeo, pen and paper, spreadsheet, bodymedia). [Tool 2]	23
Heart-Rate Data	G12_Q0002 [SQ003]	Which tools do or have you used?Â (One per box) This is a very importantÂ question so please fill in as many tools as you can (e.g.Â Fitbit, Zeo, pen and paper, spreadsheet, bodymedia). [Tool 3]	10
Heart-Rate Data	G12_Q0002 [SQ004]	Which tools do or have you used?Â (One per box) This is a very importantÂ question so please fill in as many tools as you can (e.g.Â Fitbit, Zeo, pen and paper, spreadsheet, bodymedia). [Tool 4]	1
Heart-Rate Data	G12_Q0002 [SQ005]	Which tools do or have you used?Â (One per box) This is a very importantÂ question so please fill in as many tools as you can (e.g.Â Fitbit, Zeo, pen and paper, spreadsheet, bodymedia). [Tool 5]	0
Heart-Rate Data	G12_Q0003	Any additionalÂ tools or comments about them?	5
Heart-Rate Data	G12_Q0004	Have you learnt, changed or improved anything by collecting this data? (Please leave blank if not)	22
Heart-Rate Variability Data	G13_Q0001	Please answer the following supplementary questions about how and why you collect(ed):Â Heart-Rate VariabilityÂ Data (Please feel free to leave any of the answers blank) How long have you been or were you collecting this data?	13
Heart-Rate Variability Data	G13_Q0001 [Other]	Please answer the following supplementary questions about how and why you collect(ed):Â Heart-Rate VariabilityÂ Data (Please feel free to leave any of the answers blank) How long have you been or were you collecting this data? [Other]	0
Heart-Rate Variability Data	G13_Q0002 [SQ001]	Which tools do or have you used?Â (One per box) This is a very importantÂ question so please fill in as many tools as you can (e.g.Â Fitbit, Zeo, pen and paper, spreadsheet, bodymedia). [Tool 1]	13
Heart-Rate Variability Data	G13_Q0002 [SQ002]	Which tools do or have you used?Â (One per box) This is a very importantÂ question so please fill in as many tools as you can (e.g.Â Fitbit, Zeo, pen and paper, spreadsheet, bodymedia). [Tool 2]	4
Heart-Rate Variability Data	G13_Q0002 [SQ003]	Which tools do or have you used?Â (One per box) This is a very importantÂ question so please fill in as many tools as you can (e.g.Â Fitbit, Zeo, pen and paper, spreadsheet, bodymedia). [Tool 3]	2
Heart-Rate Variability Data	G13_Q0002 [SQ004]	Which tools do or have you used?Â (One per box) This is a very importantÂ question so please fill in as many tools as you can (e.g.Â Fitbit, Zeo, pen and paper, spreadsheet, bodymedia). [Tool 4]	0
Heart-Rate Variability Data	G13_Q0002 [SQ005]	Which tools do or have you used?Â (One per box) This is a very importantÂ question so please fill in as many tools as you can (e.g.Â Fitbit, Zeo, pen and paper, spreadsheet, bodymedia). [Tool 5]	0
Heart-Rate Variability Data	G13_Q0003	Any additionalÂ tools or comments about them?	4
Heart-Rate Variability Data	G13_Q0004	Have you learnt, changed or improved anything by collecting this data? (Please leave blank if not)	9
Left Right Leg Fat Difference Data	G14_Q0001	Please answer the following supplementary questions about how and why you collect(ed):Â Left Right Leg Fat DifferenceÂ Data (Please feel free to leave any of the answers blank) How long have you been or were you collecting this data?	4
Left Right Leg Fat Difference Data	G14_Q0001 [Other]	Please answer the following supplementary questions about how and why you collect(ed):Â Left Right Leg Fat DifferenceÂ Data (Please feel free to leave any of the answers blank) How long have you been or were you collecting this data? [Other]	0
Left Right Leg Fat Difference Data	G14_Q0002 [SQ001]	Which tools do or have you used?Â (One per box) This is a very importantÂ question so please fill in as many tools as you can (e.g.Â Fitbit, Zeo, pen and paper, spreadsheet, bodymedia). [Tool 1]	4
Left Right Leg Fat Difference Data	G14_Q0002 [SQ002]	Which tools do or have you used?Â (One per box) This is a very importantÂ question so please fill in as many tools as you can (e.g.Â Fitbit, Zeo, pen and paper, spreadsheet, bodymedia). [Tool 2]	3
Left Right Leg Fat Difference Data	G14_Q0002 [SQ003]	Which tools do or have you used?Â (One per box) This is a very importantÂ question so please fill in as many tools as you can (e.g.Â Fitbit, Zeo, pen and paper, spreadsheet, bodymedia). [Tool 3]	1
Left Right Leg Fat Difference Data	G14_Q0002 [SQ004]	Which tools do or have you used?Â (One per box) This is a very importantÂ question so please fill in as many tools as you can (e.g.Â Fitbit, Zeo, pen and paper, spreadsheet, bodymedia). [Tool 4]	0
Left Right Leg Fat Difference Data	G14_Q0002 [SQ005]	Which tools do or have you used?Â (One per box) This is a very importantÂ question so please fill in as many tools as you can (e.g.Â Fitbit, Zeo, pen and paper, spreadsheet, bodymedia). [Tool 5]	0
Left Right Leg Fat Difference Data	G14_Q0003	Any additionalÂ tools or comments about them?	2
Left Right Leg Fat Difference Data	G14_Q0004	Have you learnt, changed or improved anything by collecting this data? (Please leave blank if not)	3
Menstrual Cycle Data	G15_Q0001	Please answer the following supplementary questions about how and why you collect(ed):Â Menstrual CycleÂ Data (Please feel free to leave any of the answers blank) How long have you been or were you collecting this data?	14
Menstrual Cycle Data	G15_Q0001 [Other]	Please answer the following supplementary questions about how and why you collect(ed):Â Menstrual CycleÂ Data (Please feel free to leave any of the answers blank) How long have you been or were you collecting this data? [Other]	0
Menstrual Cycle Data	G15_Q0002 [SQ001]	Which tools do or have you used?Â (One per box) This is a very importantÂ question so please fill in as many tools as you can (e.g.Â Fitbit, Zeo, pen and paper, spreadsheet, bodymedia). [Tool 1]	14
Menstrual Cycle Data	G15_Q0002 [SQ002]	Which tools do or have you used?Â (One per box) This is a very importantÂ question so please fill in as many tools as you can (e.g.Â Fitbit, Zeo, pen and paper, spreadsheet, bodymedia). [Tool 2]	2
Menstrual Cycle Data	G15_Q0002 [SQ003]	Which tools do or have you used?Â (One per box) This is a very importantÂ question so please fill in as many tools as you can (e.g.Â Fitbit, Zeo, pen and paper, spreadsheet, bodymedia). [Tool 3]	0
Menstrual Cycle Data	G15_Q0002 [SQ004]	Which tools do or have you used?Â (One per box) This is a very importantÂ question so please fill in as many tools as you can (e.g.Â Fitbit, Zeo, pen and paper, spreadsheet, bodymedia). [Tool 4]	0
Menstrual Cycle Data	G15_Q0002 [SQ005]	Which tools do or have you used?Â (One per box) This is a very importantÂ question so please fill in as many tools as you can (e.g.Â Fitbit, Zeo, pen and paper, spreadsheet, bodymedia). [Tool 5]	0
Menstrual Cycle Data	G15_Q0003	Any additionalÂ tools or comments about them?	5
Menstrual Cycle Data	G15_Q0004	Have you learnt, changed or improved anything by collecting this data? (Please leave blank if not)	7
Migraine Data	G16_Q0001	Please answer the following supplementary questions about how and why you collect(ed):Â MigraineÂ Data (Please feel free to leave any of the answers blank) How long have you been or were you collecting this data?	6
Migraine Data	G16_Q0001 [Other]	Please answer the following supplementary questions about how and why you collect(ed):Â MigraineÂ Data (Please feel free to leave any of the answers blank) How long have you been or were you collecting this data? [Other]	0
Migraine Data	G16_Q0002 [SQ001]	Which tools do or have you used?Â (One per box) This is a very importantÂ question so please fill in as many tools as you can (e.g.Â Fitbit, Zeo, pen and paper, spreadsheet, bodymedia). [Tool 1]	6
Migraine Data	G16_Q0002 [SQ002]	Which tools do or have you used?Â (One per box) This is a very importantÂ question so please fill in as many tools as you can (e.g.Â Fitbit, Zeo, pen and paper, spreadsheet, bodymedia). [Tool 2]	3
Migraine Data	G16_Q0002 [SQ003]	Which tools do or have you used?Â (One per box) This is a very importantÂ question so please fill in as many tools as you can (e.g.Â Fitbit, Zeo, pen and paper, spreadsheet, bodymedia). [Tool 3]	2
Migraine Data	G16_Q0002 [SQ004]	Which tools do or have you used?Â (One per box) This is a very importantÂ question so please fill in as many tools as you can (e.g.Â Fitbit, Zeo, pen and paper, spreadsheet, bodymedia). [Tool 4]	0
Migraine Data	G16_Q0002 [SQ005]	Which tools do or have you used?Â (One per box) This is a very importantÂ question so please fill in as many tools as you can (e.g.Â Fitbit, Zeo, pen and paper, spreadsheet, bodymedia). [Tool 5]	0
Migraine Data	G16_Q0003	Any additionalÂ tools or comments about them?	2
Migraine Data	G16_Q0004	Have you learnt, changed or improved anything by collecting this data? (Please leave blank if not)	5
Ovulation Data	G17_Q0001	Please answer the following supplementary questions about how and why you collect(ed):Â OvulationÂ Data (Please feel free to leave any of the answers blank) How long have you been or were you collecting this data?	5
Ovulation Data	G17_Q0001 [Other]	Please answer the following supplementary questions about how and why you collect(ed):Â OvulationÂ Data (Please feel free to leave any of the answers blank) How long have you been or were you collecting this data? [Other]	0
Ovulation Data	G17_Q0002 [SQ001]	Which tools do or have you used?Â (One per box) This is a very importantÂ question so please fill in as many tools as you can (e.g.Â Fitbit, Zeo, pen and paper, spreadsheet, bodymedia). [Tool 1]	5
Ovulation Data	G17_Q0002 [SQ002]	Which tools do or have you used?Â (One per box) This is a very importantÂ question so please fill in as many tools as you can (e.g.Â Fitbit, Zeo, pen and paper, spreadsheet, bodymedia). [Tool 2]	1
Ovulation Data	G17_Q0002 [SQ003]	Which tools do or have you used?Â (One per box) This is a very importantÂ question so please fill in as many tools as you can (e.g.Â Fitbit, Zeo, pen and paper, spreadsheet, bodymedia). [Tool 3]	0
Ovulation Data	G17_Q0002 [SQ004]	Which tools do or have you used?Â (One per box) This is a very importantÂ question so please fill in as many tools as you can (e.g.Â Fitbit, Zeo, pen and paper, spreadsheet, bodymedia). [Tool 4]	0
Ovulation Data	G17_Q0002 [SQ005]	Which tools do or have you used?Â (One per box) This is a very importantÂ question so please fill in as many tools as you can (e.g.Â Fitbit, Zeo, pen and paper, spreadsheet, bodymedia). [Tool 5]	0
Ovulation Data	G17_Q0003	Any additionalÂ tools or comments about them?	1
Ovulation Data	G17_Q0004	Have you learnt, changed or improved anything by collecting this data? (Please leave blank if not)	1
Perspiration Data	G18_Q0001	Please answer the following supplementary questions about how and why you collect(ed):Â PerspirationÂ Data (Please feel free to leave any of the answers blank) How long have you been or were you collecting this data?	2
Perspiration Data	G18_Q0001 [Other]	Please answer the following supplementary questions about how and why you collect(ed):Â PerspirationÂ Data (Please feel free to leave any of the answers blank) How long have you been or were you collecting this data? [Other]	0
Perspiration Data	G18_Q0002 [SQ001]	Which tools do or have you used?Â (One per box) This is a very importantÂ question so please fill in as many tools as you can (e.g.Â Fitbit, Zeo, pen and paper, spreadsheet, bodymedia). [Tool 1]	2
Perspiration Data	G18_Q0002 [SQ002]	Which tools do or have you used?Â (One per box) This is a very importantÂ question so please fill in as many tools as you can (e.g.Â Fitbit, Zeo, pen and paper, spreadsheet, bodymedia). [Tool 2]	0
Perspiration Data	G18_Q0002 [SQ003]	Which tools do or have you used?Â (One per box) This is a very importantÂ question so please fill in as many tools as you can (e.g.Â Fitbit, Zeo, pen and paper, spreadsheet, bodymedia). [Tool 3]	0
Perspiration Data	G18_Q0002 [SQ004]	Which tools do or have you used?Â (One per box) This is a very importantÂ question so please fill in as many tools as you can (e.g.Â Fitbit, Zeo, pen and paper, spreadsheet, bodymedia). [Tool 4]	0
Perspiration Data	G18_Q0002 [SQ005]	Which tools do or have you used?Â (One per box) This is a very importantÂ question so please fill in as many tools as you can (e.g.Â Fitbit, Zeo, pen and paper, spreadsheet, bodymedia). [Tool 5]	0
Perspiration Data	G18_Q0003	Any additionalÂ tools or comments about them?	0
Perspiration Data	G18_Q0004	Have you learnt, changed or improved anything by collecting this data? (Please leave blank if not)	2
Phenotype Data (static physical traits e.g. eye colour)	G19_Q0001	Please answer the following supplementary questions about how and why you collect(ed):Â Phenotype DataÂ (static physical traits e.g. eye colour) (Please feel free to leave any of the answers blank) How long have you been or were you collecting this data?	3
Phenotype Data (static physical traits e.g. eye colour)	G19_Q0001 [Other]	Please answer the following supplementary questions about how and why you collect(ed):Â Phenotype DataÂ (static physical traits e.g. eye colour) (Please feel free to leave any of the answers blank) How long have you been or were you collecting this data? [Other]	0
Phenotype Data (static physical traits e.g. eye colour)	G19_Q0002 [SQ001]	Which tools do or have you used?Â (One per box) This is a very importantÂ question so please fill in as many tools as you can (e.g.Â Fitbit, Zeo, pen and paper, spreadsheet, bodymedia). [Tool 1]	3
Phenotype Data (static physical traits e.g. eye colour)	G19_Q0002 [SQ002]	Which tools do or have you used?Â (One per box) This is a very importantÂ question so please fill in as many tools as you can (e.g.Â Fitbit, Zeo, pen and paper, spreadsheet, bodymedia). [Tool 2]	0
Phenotype Data (static physical traits e.g. eye colour)	G19_Q0002 [SQ003]	Which tools do or have you used?Â (One per box) This is a very importantÂ question so please fill in as many tools as you can (e.g.Â Fitbit, Zeo, pen and paper, spreadsheet, bodymedia). [Tool 3]	0
Phenotype Data (static physical traits e.g. eye colour)	G19_Q0002 [SQ004]	Which tools do or have you used?Â (One per box) This is a very importantÂ question so please fill in as many tools as you can (e.g.Â Fitbit, Zeo, pen and paper, spreadsheet, bodymedia). [Tool 4]	0
Phenotype Data (static physical traits e.g. eye colour)	G19_Q0002 [SQ005]	Which tools do or have you used?Â (One per box) This is a very importantÂ question so please fill in as many tools as you can (e.g.Â Fitbit, Zeo, pen and paper, spreadsheet, bodymedia). [Tool 5]	0
Phenotype Data (static physical traits e.g. eye colour)	G19_Q0003	Any additionalÂ tools or comments about them?	0
Phenotype Data (static physical traits e.g. eye colour)	G19_Q0004	Have you learnt, changed or improved anything by collecting this data? (Please leave blank if not)	0
Sex Data	G20_Q0001	Please answer the following supplementary questions about how and why you collect(ed):Â SexÂ Data (Please feel free to leave any of the answers blank) How long have you been or were you collecting this data?	7
Sex Data	G20_Q0001 [Other]	Please answer the following supplementary questions about how and why you collect(ed):Â SexÂ Data (Please feel free to leave any of the answers blank) How long have you been or were you collecting this data? [Other]	0
Sex Data	G20_Q0002 [SQ001]	Which tools do or have you used?Â (One per box) This is a very importantÂ question so please fill in as many tools as you can (e.g.Â Fitbit, Zeo, pen and paper, spreadsheet, bodymedia). [Tool 1]	7
Sex Data	G20_Q0002 [SQ002]	Which tools do or have you used?Â (One per box) This is a very importantÂ question so please fill in as many tools as you can (e.g.Â Fitbit, Zeo, pen and paper, spreadsheet, bodymedia). [Tool 2]	3
Sex Data	G20_Q0002 [SQ003]	Which tools do or have you used?Â (One per box) This is a very importantÂ question so please fill in as many tools as you can (e.g.Â Fitbit, Zeo, pen and paper, spreadsheet, bodymedia). [Tool 3]	1
Sex Data	G20_Q0002 [SQ004]	Which tools do or have you used?Â (One per box) This is a very importantÂ question so please fill in as many tools as you can (e.g.Â Fitbit, Zeo, pen and paper, spreadsheet, bodymedia). [Tool 4]	0
Sex Data	G20_Q0002 [SQ005]	Which tools do or have you used?Â (One per box) This is a very importantÂ question so please fill in as many tools as you can (e.g.Â Fitbit, Zeo, pen and paper, spreadsheet, bodymedia). [Tool 5]	0
Sex Data	G20_Q0003	Any additionalÂ tools or comments about them?	3
Sex Data	G20_Q0004	Have you learnt, changed or improved anything by collecting this data? (Please leave blank if not)	3
Sleep Data	G21_Q0001	Please answer the following supplementary questions about how and why you collect(ed):Â SleepÂ Data (Please feel free to leave any of the answers blank) How long have you been or were you collecting this data?	53
Sleep Data	G21_Q0001 [Other]	Please answer the following supplementary questions about how and why you collect(ed):Â SleepÂ Data (Please feel free to leave any of the answers blank) How long have you been or were you collecting this data? [Other]	0
Sleep Data	G21_Q0002 [SQ001]	Which tools do or have you used?Â (One per box) This is a very importantÂ question so please fill in as many tools as you can (e.g.Â Fitbit, Sleep Cycle, Zeo, pen and paper, spreadsheet, bodymedia). [Tool 1]	53
Sleep Data	G21_Q0002 [SQ002]	Which tools do or have you used?Â (One per box) This is a very importantÂ question so please fill in as many tools as you can (e.g.Â Fitbit, Sleep Cycle, Zeo, pen and paper, spreadsheet, bodymedia). [Tool 2]	20
Sleep Data	G21_Q0002 [SQ003]	Which tools do or have you used?Â (One per box) This is a very importantÂ question so please fill in as many tools as you can (e.g.Â Fitbit, Sleep Cycle, Zeo, pen and paper, spreadsheet, bodymedia). [Tool 3]	6
Sleep Data	G21_Q0002 [SQ004]	Which tools do or have you used?Â (One per box) This is a very importantÂ question so please fill in as many tools as you can (e.g.Â Fitbit, Sleep Cycle, Zeo, pen and paper, spreadsheet, bodymedia). [Tool 4]	2
Sleep Data	G21_Q0002 [SQ005]	Which tools do or have you used?Â (One per box) This is a very importantÂ question so please fill in as many tools as you can (e.g.Â Fitbit, Sleep Cycle, Zeo, pen and paper, spreadsheet, bodymedia). [Tool 5]	1
Sleep Data	G21_Q0003	Any additionalÂ tools or comments about them?	16
Sleep Data	G21_Q0004	Have you learnt, changed or improved anything by collecting this data? (Please leave blank if not)	31
VO2max Data	G22_Q0001	Please answer the following supplementary questions about how and why you collect(ed):Â VO2maxÂ Data (Please feel free to leave any of the answers blank) How long have you been or were you collecting this data?	9
VO2max Data	G22_Q0001 [Other]	Please answer the following supplementary questions about how and why you collect(ed):Â VO2maxÂ Data (Please feel free to leave any of the answers blank) How long have you been or were you collecting this data? [Other]	0
VO2max Data	G22_Q0002 [SQ001]	Which tools do or have you used?Â (One per box) This is a very importantÂ question so please fill in as many tools as you can (e.g.Â Fitbit, Zeo, pen and paper, spreadsheet, bodymedia). [Tool 1]	9
VO2max Data	G22_Q0002 [SQ002]	Which tools do or have you used?Â (One per box) This is a very importantÂ question so please fill in as many tools as you can (e.g.Â Fitbit, Zeo, pen and paper, spreadsheet, bodymedia). [Tool 2]	3
VO2max Data	G22_Q0002 [SQ003]	Which tools do or have you used?Â (One per box) This is a very importantÂ question so please fill in as many tools as you can (e.g.Â Fitbit, Zeo, pen and paper, spreadsheet, bodymedia). [Tool 3]	2
VO2max Data	G22_Q0002 [SQ004]	Which tools do or have you used?Â (One per box) This is a very importantÂ question so please fill in as many tools as you can (e.g.Â Fitbit, Zeo, pen and paper, spreadsheet, bodymedia). [Tool 4]	1
VO2max Data	G22_Q0002 [SQ005]	Which tools do or have you used?Â (One per box) This is a very importantÂ question so please fill in as many tools as you can (e.g.Â Fitbit, Zeo, pen and paper, spreadsheet, bodymedia). [Tool 5]	0
VO2max Data	G22_Q0003	Any additionalÂ tools or comments about them?	4
VO2max Data	G22_Q0004	Have you learnt, changed or improved anything by collecting this data? (Please leave blank if not)	6
Waist Data	G23_Q0001	Please answer the following supplementary questions about how and why you collect(ed):Â WaistÂ Data (Please feel free to leave any of the answers blank) How long have you been or were you collecting this data?	20
Waist Data	G23_Q0001 [Other]	Please answer the following supplementary questions about how and why you collect(ed):Â WaistÂ Data (Please feel free to leave any of the answers blank) How long have you been or were you collecting this data? [Other]	0
Waist Data	G23_Q0002 [SQ001]	Which tools do or have you used?Â (One per box) This is a very importantÂ question so please fill in as many tools as you can (e.g.Â Fitbit, Zeo, pen and paper, spreadsheet, bodymedia). [Tool 1]	20
Waist Data	G23_Q0002 [SQ002]	Which tools do or have you used?Â (One per box) This is a very importantÂ question so please fill in as many tools as you can (e.g.Â Fitbit, Zeo, pen and paper, spreadsheet, bodymedia). [Tool 2]	6
Waist Data	G23_Q0002 [SQ003]	Which tools do or have you used?Â (One per box) This is a very importantÂ question so please fill in as many tools as you can (e.g.Â Fitbit, Zeo, pen and paper, spreadsheet, bodymedia). [Tool 3]	0
Waist Data	G23_Q0002 [SQ004]	Which tools do or have you used?Â (One per box) This is a very importantÂ question so please fill in as many tools as you can (e.g.Â Fitbit, Zeo, pen and paper, spreadsheet, bodymedia). [Tool 4]	0
Waist Data	G23_Q0002 [SQ005]	Which tools do or have you used?Â (One per box) This is a very importantÂ question so please fill in as many tools as you can (e.g.Â Fitbit, Zeo, pen and paper, spreadsheet, bodymedia). [Tool 5]	0
Waist Data	G23_Q0003	Any additionalÂ tools or comments about them?	5
Waist Data	G23_Q0004	Have you learnt, changed or improved anything by collecting this data? (Please leave blank if not)	12
Weight Data	G24_Q0001	Please answer the following supplementary questions about how and why you collect(ed):Â WeightÂ Data (Please feel free to leave any of the answers blank) How long have you been or were you collecting this data?	65
Weight Data	G24_Q0001 [Other]	Please answer the following supplementary questions about how and why you collect(ed):Â WeightÂ Data (Please feel free to leave any of the answers blank) How long have you been or were you collecting this data? [Other]	1
Weight Data	G24_Q0002 [SQ001]	Which tools do or have you used?Â (One per box) This is a very importantÂ question so please fill in as many tools as you can (e.g.Â Withings Scale, Fitbit Aria, pen and paper, spreadsheet). [Tool 1]	67
Weight Data	G24_Q0002 [SQ002]	Which tools do or have you used?Â (One per box) This is a very importantÂ question so please fill in as many tools as you can (e.g.Â Withings Scale, Fitbit Aria, pen and paper, spreadsheet). [Tool 2]	22
Weight Data	G24_Q0002 [SQ003]	Which tools do or have you used?Â (One per box) This is a very importantÂ question so please fill in as many tools as you can (e.g.Â Withings Scale, Fitbit Aria, pen and paper, spreadsheet). [Tool 3]	9
Weight Data	G24_Q0002 [SQ004]	Which tools do or have you used?Â (One per box) This is a very importantÂ question so please fill in as many tools as you can (e.g.Â Withings Scale, Fitbit Aria, pen and paper, spreadsheet). [Tool 4]	0
Weight Data	G24_Q0002 [SQ005]	Which tools do or have you used?Â (One per box) This is a very importantÂ question so please fill in as many tools as you can (e.g.Â Withings Scale, Fitbit Aria, pen and paper, spreadsheet). [Tool 5]	0
Weight Data	G24_Q0003	Any additionalÂ tools or comments about them?	10
Weight Data	G24_Q0004	Have you learnt, changed or improved anything by collecting this data? (Please leave blank if not)	38
Physical Data selected as 'Other'	G25_Q0001	Please answer the following supplementary questions about how and why you collect(ed):Â Physical Data selected as 'Other' (Please feel free to leave any of the answers blank) How long have you been or were you collecting this data?	8
Physical Data selected as 'Other'	G25_Q0001 [Other]	Please answer the following supplementary questions about how and why you collect(ed):Â Physical Data selected as 'Other' (Please feel free to leave any of the answers blank) How long have you been or were you collecting this data? [Other]	0
Physical Data selected as 'Other'	G25_Q0002 [SQ001]	Which tools do or have you used?Â (One per box) This is a very importantÂ question so please fill in as many tools as you can (e.g.Â Fitbit, Zeo, pen and paper, spreadsheet, bodymedia). [Tool 1]	7
Physical Data selected as 'Other'	G25_Q0002 [SQ002]	Which tools do or have you used?Â (One per box) This is a very importantÂ question so please fill in as many tools as you can (e.g.Â Fitbit, Zeo, pen and paper, spreadsheet, bodymedia). [Tool 2]	3
Physical Data selected as 'Other'	G25_Q0002 [SQ003]	Which tools do or have you used?Â (One per box) This is a very importantÂ question so please fill in as many tools as you can (e.g.Â Fitbit, Zeo, pen and paper, spreadsheet, bodymedia). [Tool 3]	1
Physical Data selected as 'Other'	G25_Q0002 [SQ004]	Which tools do or have you used?Â (One per box) This is a very importantÂ question so please fill in as many tools as you can (e.g.Â Fitbit, Zeo, pen and paper, spreadsheet, bodymedia). [Tool 4]	1
Physical Data selected as 'Other'	G25_Q0002 [SQ005]	Which tools do or have you used?Â (One per box) This is a very importantÂ question so please fill in as many tools as you can (e.g.Â Fitbit, Zeo, pen and paper, spreadsheet, bodymedia). [Tool 5]	1
Physical Data selected as 'Other'	G25_Q0003	Any additionalÂ tools or comments about them?	3
Physical Data selected as 'Other'	G25_Q0004	Have you learnt, changed or improved anything by collecting this data? (Please leave blank if not)	7
[Creativity	G26_Q0001 [1]	Please select below any types of Emotional & Mental data you collect, have collected or would like to collect (Just leave the other data types as the default 'no answer'): [Creativity]	9
[Mood / Happiness	G26_Q0001 [2]	Please select below any types of Emotional & Mental data you collect, have collected or would like to collect (Just leave the other data types as the default 'no answer'): [Mood / Happiness]	42
[Intelligence (IQ, Brain-Training)	G26_Q0001 [3]	Please select below any types of Emotional & Mental data you collect, have collected or would like to collect (Just leave the other data types as the default 'no answer'): [Intelligence (IQ, Brain-Training)]	17
[Meditation	G26_Q0001 [4]	Please select below any types of Emotional & Mental data you collect, have collected or would like to collect (Just leave the other data types as the default 'no answer'): [Meditation]	17
[Psychometrics (Personality profiling, MBTI etc.)	G26_Q0001 [5]	Please select below any types of Emotional & Mental data you collect, have collected or would like to collect (Just leave the other data types as the default 'no answer'): [Psychometrics (Personality profiling, MBTI etc.)]	20
[Other (please specify in text box that will appear if option selected)	G26_Q0001 [6]	Please select below any types of Emotional & Mental data you collect, have collected or would like to collect (Just leave the other data types as the default 'no answer'): [Other (please specify in text box that will appear if option selected)]	7
- Please Specify OtherÂ	G26_Q0002	Please Specify OtherÂ	7
Creativity Data	G27_Q0001	Please answer the following supplementary questions about how and why you collect(ed):Â CreativityÂ Data (Please feel free to leave any of the answers blank) How long have you been or were you collecting this data?	1
Creativity Data	G27_Q0001 [Other]	Please answer the following supplementary questions about how and why you collect(ed):Â CreativityÂ Data (Please feel free to leave any of the answers blank) How long have you been or were you collecting this data? [Other]	0
Creativity Data	G27_Q0002 [SQ001]	Which tools do or have you used?Â (One per box) This is a very importantÂ question so please fill in as many tools as you can (e.g.Â Fitbit, Zeo, pen and paper, spreadsheet, bodymedia). [Tool 1]	1
Creativity Data	G27_Q0002 [SQ002]	Which tools do or have you used?Â (One per box) This is a very importantÂ question so please fill in as many tools as you can (e.g.Â Fitbit, Zeo, pen and paper, spreadsheet, bodymedia). [Tool 2]	1
Creativity Data	G27_Q0002 [SQ003]	Which tools do or have you used?Â (One per box) This is a very importantÂ question so please fill in as many tools as you can (e.g.Â Fitbit, Zeo, pen and paper, spreadsheet, bodymedia). [Tool 3]	0
Creativity Data	G27_Q0002 [SQ004]	Which tools do or have you used?Â (One per box) This is a very importantÂ question so please fill in as many tools as you can (e.g.Â Fitbit, Zeo, pen and paper, spreadsheet, bodymedia). [Tool 4]	0
Creativity Data	G27_Q0002 [SQ005]	Which tools do or have you used?Â (One per box) This is a very importantÂ question so please fill in as many tools as you can (e.g.Â Fitbit, Zeo, pen and paper, spreadsheet, bodymedia). [Tool 5]	0
Creativity Data	G27_Q0003	Any additionalÂ tools or comments about them?	0
Creativity Data	G27_Q0004	Have you learnt, changed or improved anything by collecting this data? (Please leave blank if not)	0
Mood / Happiness Data	G28_Q0001	Please answer the following supplementary questions about how and why you collect(ed):Â Mood / HappinessÂ Data (Please feel free to leave any of the answers blank) How long have you been or were you collecting this data?	30
Mood / Happiness Data	G28_Q0001 [Other]	Please answer the following supplementary questions about how and why you collect(ed):Â Mood / HappinessÂ Data (Please feel free to leave any of the answers blank) How long have you been or were you collecting this data? [Other]	0
Mood / Happiness Data	G28_Q0002 [SQ001]	Which tools do or have you used?Â (One per box) This is a very importantÂ question so please fill in as many tools as you can (e.g.Â Fitbit, Zeo, pen and paper, spreadsheet, bodymedia). [Tool 1]	30
Mood / Happiness Data	G28_Q0002 [SQ002]	Which tools do or have you used?Â (One per box) This is a very importantÂ question so please fill in as many tools as you can (e.g.Â Fitbit, Zeo, pen and paper, spreadsheet, bodymedia). [Tool 2]	18
Mood / Happiness Data	G28_Q0002 [SQ003]	Which tools do or have you used?Â (One per box) This is a very importantÂ question so please fill in as many tools as you can (e.g.Â Fitbit, Zeo, pen and paper, spreadsheet, bodymedia). [Tool 3]	7
Mood / Happiness Data	G28_Q0002 [SQ004]	Which tools do or have you used?Â (One per box) This is a very importantÂ question so please fill in as many tools as you can (e.g.Â Fitbit, Zeo, pen and paper, spreadsheet, bodymedia). [Tool 4]	2
Mood / Happiness Data	G28_Q0002 [SQ005]	Which tools do or have you used?Â (One per box) This is a very importantÂ question so please fill in as many tools as you can (e.g.Â Fitbit, Zeo, pen and paper, spreadsheet, bodymedia). [Tool 5]	0
Mood / Happiness Data	G28_Q0003	Any additionalÂ tools or comments about them?	7
Mood / Happiness Data	G28_Q0004	Have you learnt, changed or improved anything by collecting this data? (Please leave blank if not)	18
Intelligence Data (IQ, Brain-Training)	G29_Q0001	Please answer the following supplementary questions about how and why you collect(ed):Â IntelligenceÂ DataÂ (IQ, Brain-Training) (Please feel free to leave any of the answers blank) How long have you been or were you collecting this data?	8
Intelligence Data (IQ, Brain-Training)	G29_Q0001 [Other]	Please answer the following supplementary questions about how and why you collect(ed):Â IntelligenceÂ DataÂ (IQ, Brain-Training) (Please feel free to leave any of the answers blank) How long have you been or were you collecting this data? [Other]	3
Intelligence Data (IQ, Brain-Training)	G29_Q0002 [SQ001]	Which tools do or have you used?Â (One per box) This is a very importantÂ question so please fill in as many tools as you can (e.g.Â Fitbit, Zeo, pen and paper, spreadsheet, bodymedia). [Tool 1]	8
Intelligence Data (IQ, Brain-Training)	G29_Q0002 [SQ002]	Which tools do or have you used?Â (One per box) This is a very importantÂ question so please fill in as many tools as you can (e.g.Â Fitbit, Zeo, pen and paper, spreadsheet, bodymedia). [Tool 2]	6
Intelligence Data (IQ, Brain-Training)	G29_Q0002 [SQ003]	Which tools do or have you used?Â (One per box) This is a very importantÂ question so please fill in as many tools as you can (e.g.Â Fitbit, Zeo, pen and paper, spreadsheet, bodymedia). [Tool 3]	4
Intelligence Data (IQ, Brain-Training)	G29_Q0002 [SQ004]	Which tools do or have you used?Â (One per box) This is a very importantÂ question so please fill in as many tools as you can (e.g.Â Fitbit, Zeo, pen and paper, spreadsheet, bodymedia). [Tool 4]	1
Intelligence Data (IQ, Brain-Training)	G29_Q0002 [SQ005]	Which tools do or have you used?Â (One per box) This is a very importantÂ question so please fill in as many tools as you can (e.g.Â Fitbit, Zeo, pen and paper, spreadsheet, bodymedia). [Tool 5]	1
Intelligence Data (IQ, Brain-Training)	G29_Q0003	Any additionalÂ tools or comments about them?	2
Intelligence Data (IQ, Brain-Training)	G29_Q0004	Have you learnt, changed or improved anything by collecting this data? (Please leave blank if not)	6
Meditation Data	G30_Q0001	Please answer the following supplementary questions about how and why you collect(ed):Â MeditationÂ Data (Please feel free to leave any of the answers blank) How long have you been or were you collecting this data?	8
Meditation Data	G30_Q0001 [Other]	Please answer the following supplementary questions about how and why you collect(ed):Â MeditationÂ Data (Please feel free to leave any of the answers blank) How long have you been or were you collecting this data? [Other]	0
Meditation Data	G30_Q0002 [SQ001]	Which tools do or have you used?Â (One per box) This is a very importantÂ question so please fill in as many tools as you can (e.g.Â Fitbit, Zeo, pen and paper, spreadsheet, bodymedia). [Tool 1]	8
Meditation Data	G30_Q0002 [SQ002]	Which tools do or have you used?Â (One per box) This is a very importantÂ question so please fill in as many tools as you can (e.g.Â Fitbit, Zeo, pen and paper, spreadsheet, bodymedia). [Tool 2]	6
Meditation Data	G30_Q0002 [SQ003]	Which tools do or have you used?Â (One per box) This is a very importantÂ question so please fill in as many tools as you can (e.g.Â Fitbit, Zeo, pen and paper, spreadsheet, bodymedia). [Tool 3]	3
Meditation Data	G30_Q0002 [SQ004]	Which tools do or have you used?Â (One per box) This is a very importantÂ question so please fill in as many tools as you can (e.g.Â Fitbit, Zeo, pen and paper, spreadsheet, bodymedia). [Tool 4]	0
Meditation Data	G30_Q0002 [SQ005]	Which tools do or have you used?Â (One per box) This is a very importantÂ question so please fill in as many tools as you can (e.g.Â Fitbit, Zeo, pen and paper, spreadsheet, bodymedia). [Tool 5]	0
Meditation Data	G30_Q0003	Any additionalÂ tools or comments about them?	0
Meditation Data	G30_Q0004	Have you learnt, changed or improved anything by collecting this data? (Please leave blank if not)	6
Psychometrics Data (Personality profiling, MBTI etc.)	G31_Q0001	Please answer the following supplementary questions about how and why you collect(ed):Â PsychometricsÂ DataÂ (Personality profiling, MBTI etc.) (Please feel free to leave any of the answers blank) How long have you been or were you collecting this data?	15
Psychometrics Data (Personality profiling, MBTI etc.)	G31_Q0001 [Other]	Please answer the following supplementary questions about how and why you collect(ed):Â PsychometricsÂ DataÂ (Personality profiling, MBTI etc.) (Please feel free to leave any of the answers blank) How long have you been or were you collecting this data? [Other]	5
Psychometrics Data (Personality profiling, MBTI etc.)	G31_Q0002 [SQ001]	Which tools do or have you used?Â (One per box) This is a very importantÂ question so please fill in as many tools as you can (e.g.Â Fitbit, Zeo, pen and paper, spreadsheet, bodymedia). [Tool 1]	15
Psychometrics Data (Personality profiling, MBTI etc.)	G31_Q0002 [SQ002]	Which tools do or have you used?Â (One per box) This is a very importantÂ question so please fill in as many tools as you can (e.g.Â Fitbit, Zeo, pen and paper, spreadsheet, bodymedia). [Tool 2]	5
Psychometrics Data (Personality profiling, MBTI etc.)	G31_Q0002 [SQ003]	Which tools do or have you used?Â (One per box) This is a very importantÂ question so please fill in as many tools as you can (e.g.Â Fitbit, Zeo, pen and paper, spreadsheet, bodymedia). [Tool 3]	2
Psychometrics Data (Personality profiling, MBTI etc.)	G31_Q0002 [SQ004]	Which tools do or have you used?Â (One per box) This is a very importantÂ question so please fill in as many tools as you can (e.g.Â Fitbit, Zeo, pen and paper, spreadsheet, bodymedia). [Tool 4]	1
Psychometrics Data (Personality profiling, MBTI etc.)	G31_Q0002 [SQ005]	Which tools do or have you used?Â (One per box) This is a very importantÂ question so please fill in as many tools as you can (e.g.Â Fitbit, Zeo, pen and paper, spreadsheet, bodymedia). [Tool 5]	0
Psychometrics Data (Personality profiling, MBTI etc.)	G31_Q0003	Any additionalÂ tools or comments about them?	4
Psychometrics Data (Personality profiling, MBTI etc.)	G31_Q0004	Have you learnt, changed or improved anything by collecting this data? (Please leave blank if not)	9
Emotional & Mental Data selected as 'Other'	G32_Q0001	Please answer the following supplementary questions about how and why you collect(ed):Â Emotional & Mental Data selected as 'Other' (Please feel free to leave any of the answers blank) How long have you been or were you collecting this data?	3
Emotional & Mental Data selected as 'Other'	G32_Q0001 [Other]	Please answer the following supplementary questions about how and why you collect(ed):Â Emotional & Mental Data selected as 'Other' (Please feel free to leave any of the answers blank) How long have you been or were you collecting this data? [Other]	0
Emotional & Mental Data selected as 'Other'	G32_Q0002 [SQ001]	Which tools do or have you used?Â (One per box) This is a very importantÂ question so please fill in as many tools as you can (e.g.Â Fitbit, Zeo, pen and paper, spreadsheet, bodymedia). [Tool 1]	3
Emotional & Mental Data selected as 'Other'	G32_Q0002 [SQ002]	Which tools do or have you used?Â (One per box) This is a very importantÂ question so please fill in as many tools as you can (e.g.Â Fitbit, Zeo, pen and paper, spreadsheet, bodymedia). [Tool 2]	2
Emotional & Mental Data selected as 'Other'	G32_Q0002 [SQ003]	Which tools do or have you used?Â (One per box) This is a very importantÂ question so please fill in as many tools as you can (e.g.Â Fitbit, Zeo, pen and paper, spreadsheet, bodymedia). [Tool 3]	1
Emotional & Mental Data selected as 'Other'	G32_Q0002 [SQ004]	Which tools do or have you used?Â (One per box) This is a very importantÂ question so please fill in as many tools as you can (e.g.Â Fitbit, Zeo, pen and paper, spreadsheet, bodymedia). [Tool 4]	0
Emotional & Mental Data selected as 'Other'	G32_Q0002 [SQ005]	Which tools do or have you used?Â (One per box) This is a very importantÂ question so please fill in as many tools as you can (e.g.Â Fitbit, Zeo, pen and paper, spreadsheet, bodymedia). [Tool 5]	0
Emotional & Mental Data selected as 'Other'	G32_Q0003	Any additionalÂ tools or comments about them?	0
Emotional & Mental Data selected as 'Other'	G32_Q0004	Have you learnt, changed or improved anything by collecting this data? (Please leave blank if not)	3
Activity Log / Timekeeping	G33_Q0001 [1]	Please select below any types of Activity & Consumption data that you collect, have collected or would like to collect (Just leave the other data types as the default 'no answer'): [Activity Log / Timekeeping]	46
Alcohol	G33_Q0001 [2]	Please select below any types of Activity & Consumption data that you collect, have collected or would like to collect (Just leave the other data types as the default 'no answer'): [Alcohol]	34
Caffeine	G33_Q0001 [3]	Please select below any types of Activity & Consumption data that you collect, have collected or would like to collect (Just leave the other data types as the default 'no answer'): [Caffeine]	23
Cycling	G33_Q0001 [4]	Please select below any types of Activity & Consumption data that you collect, have collected or would like to collect (Just leave the other data types as the default 'no answer'): [Cycling]	33
Eating / Diet / Supplements (e.g. vitamins & minerals)	G33_Q0001 [5]	Please select below any types of Activity & Consumption data that you collect, have collected or would like to collect (Just leave the other data types as the default 'no answer'): [Eating / Diet / Supplements (e.g. vitamins & minerals)]	49
Email	G33_Q0001 [6]	Please select below any types of Activity & Consumption data that you collect, have collected or would like to collect (Just leave the other data types as the default 'no answer'): [Email]	22
Energy (e.g. electricity use in the home)	G33_Q0001 [7]	Please select below any types of Activity & Consumption data that you collect, have collected or would like to collect (Just leave the other data types as the default 'no answer'): [Energy (e.g. electricity use in the home)]	24
Exercise (not including Running, Walking or Cycling)	G33_Q0001 [8]	Please select below any types of Activity & Consumption data that you collect, have collected or would like to collect (Just leave the other data types as the default 'no answer'): [Exercise (not including Running, Walking or Cycling)]	41
Fasting	G33_Q0001 [9]	Please select below any types of Activity & Consumption data that you collect, have collected or would like to collect (Just leave the other data types as the default 'no answer'): [Fasting]	10
Gym Workouts	G33_Q0001 [10]	Please select below any types of Activity & Consumption data that you collect, have collected or would like to collect (Just leave the other data types as the default 'no answer'): [Gym Workouts]	32
Internet Usage	G33_Q0001 [11]	Please select below any types of Activity & Consumption data that you collect, have collected or would like to collect (Just leave the other data types as the default 'no answer'): [Internet Usage]	15
Learning	G33_Q0001 [12]	Please select below any types of Activity & Consumption data that you collect, have collected or would like to collect (Just leave the other data types as the default 'no answer'): [Learning]	19
Location / Position-logging / Altitude	G33_Q0001 [13]	Please select below any types of Activity & Consumption data that you collect, have collected or would like to collect (Just leave the other data types as the default 'no answer'): [Location / Position-logging / Altitude]	29
Medication	G33_Q0001 [14]	Please select below any types of Activity & Consumption data that you collect, have collected or would like to collect (Just leave the other data types as the default 'no answer'): [Medication]	17
Music Consumption	G33_Q0001 [15]	Please select below any types of Activity & Consumption data that you collect, have collected or would like to collect (Just leave the other data types as the default 'no answer'): [Music Consumption]	14
Photographic / Film	G33_Q0001 [16]	Please select below any types of Activity & Consumption data that you collect, have collected or would like to collect (Just leave the other data types as the default 'no answer'): [Photographic / Film]	8
Productivity	G33_Q0001 [17]	Please select below any types of Activity & Consumption data that you collect, have collected or would like to collect (Just leave the other data types as the default 'no answer'): [Productivity]	27
Reading	G33_Q0001 [18]	Please select below any types of Activity & Consumption data that you collect, have collected or would like to collect (Just leave the other data types as the default 'no answer'): [Reading]	27
Running	G33_Q0001 [19]	Please select below any types of Activity & Consumption data that you collect, have collected or would like to collect (Just leave the other data types as the default 'no answer'): [Running]	41
Steps / Walking	G33_Q0001 [20]	Please select below any types of Activity & Consumption data that you collect, have collected or would like to collect (Just leave the other data types as the default 'no answer'): [Steps / Walking]	53
Travel / Places Visited	G33_Q0001 [21]	Please select below any types of Activity & Consumption data that you collect, have collected or would like to collect (Just leave the other data types as the default 'no answer'): [Travel / Places Visited]	24
TV viewing	G33_Q0001 [22]	Please select below any types of Activity & Consumption data that you collect, have collected or would like to collect (Just leave the other data types as the default 'no answer'): [TV viewing]	11
Water Intake	G33_Q0001 [23]	Please select below any types of Activity & Consumption data that you collect, have collected or would like to collect (Just leave the other data types as the default 'no answer'): [Water Intake]	19
Other (please specify in text box that will appear if option selected)	G33_Q0001 [24]	Please select below any types of Activity & Consumption data that you collect, have collected or would like to collect (Just leave the other data types as the default 'no answer'): [Other (please specify in text box that will appear if option selected)]	4
- Please Specify OtherÂ	G33_Q0002	Please Specify OtherÂ	4
Activity Log / Timekeeping Data	G34_Q0001	Please answer the following supplementary questions about how and why you collect(ed):Â Activity Log / TimekeepingÂ Data (Please feel free to leave any of the answers blank) How long have you been or were you collecting this data?	40
Activity Log / Timekeeping Data	G34_Q0001 [Other]	Please answer the following supplementary questions about how and why you collect(ed):Â Activity Log / TimekeepingÂ Data (Please feel free to leave any of the answers blank) How long have you been or were you collecting this data? [Other]	2
Activity Log / Timekeeping Data	G34_Q0002 [SQ001]	Which tools do or have you used?Â (One per box) This is a very importantÂ question so please fill in as many tools as you can (e.g.Â Fitbit, Zeo, pen and paper, spreadsheet, bodymedia). [Tool 1]	40
Activity Log / Timekeeping Data	G34_Q0002 [SQ002]	Which tools do or have you used?Â (One per box) This is a very importantÂ question so please fill in as many tools as you can (e.g.Â Fitbit, Zeo, pen and paper, spreadsheet, bodymedia). [Tool 2]	22
Activity Log / Timekeeping Data	G34_Q0002 [SQ003]	Which tools do or have you used?Â (One per box) This is a very importantÂ question so please fill in as many tools as you can (e.g.Â Fitbit, Zeo, pen and paper, spreadsheet, bodymedia). [Tool 3]	7
Activity Log / Timekeeping Data	G34_Q0002 [SQ004]	Which tools do or have you used?Â (One per box) This is a very importantÂ question so please fill in as many tools as you can (e.g.Â Fitbit, Zeo, pen and paper, spreadsheet, bodymedia). [Tool 4]	2
Activity Log / Timekeeping Data	G34_Q0002 [SQ005]	Which tools do or have you used?Â (One per box) This is a very importantÂ question so please fill in as many tools as you can (e.g.Â Fitbit, Zeo, pen and paper, spreadsheet, bodymedia). [Tool 5]	1
Activity Log / Timekeeping Data	G34_Q0003	Any additionalÂ tools or comments about them?	5
Activity Log / Timekeeping Data	G34_Q0004	Have you learnt, changed or improved anything by collecting this data? (Please leave blank if not)	19
Alcohol Data	G35_Q0001	Please answer the following supplementary questions about how and why you collect(ed):Â AlcoholÂ Data (Please feel free to leave any of the answers blank) How long have you been or were you collecting this data?	22
Alcohol Data	G35_Q0001 [Other]	Please answer the following supplementary questions about how and why you collect(ed):Â AlcoholÂ Data (Please feel free to leave any of the answers blank) How long have you been or were you collecting this data? [Other]	0
Alcohol Data	G35_Q0002 [SQ001]	Which tools do or have you used?Â (One per box) This is a very importantÂ question so please fill in as many tools as you can (e.g.Â Fitbit, Zeo, pen and paper, spreadsheet, bodymedia). [Tool 1]	22
Alcohol Data	G35_Q0002 [SQ002]	Which tools do or have you used?Â (One per box) This is a very importantÂ question so please fill in as many tools as you can (e.g.Â Fitbit, Zeo, pen and paper, spreadsheet, bodymedia). [Tool 2]	9
Alcohol Data	G35_Q0002 [SQ003]	Which tools do or have you used?Â (One per box) This is a very importantÂ question so please fill in as many tools as you can (e.g.Â Fitbit, Zeo, pen and paper, spreadsheet, bodymedia). [Tool 3]	1
Alcohol Data	G35_Q0002 [SQ004]	Which tools do or have you used?Â (One per box) This is a very importantÂ question so please fill in as many tools as you can (e.g.Â Fitbit, Zeo, pen and paper, spreadsheet, bodymedia). [Tool 4]	0
Alcohol Data	G35_Q0002 [SQ005]	Which tools do or have you used?Â (One per box) This is a very importantÂ question so please fill in as many tools as you can (e.g.Â Fitbit, Zeo, pen and paper, spreadsheet, bodymedia). [Tool 5]	0
Alcohol Data	G35_Q0003	Any additionalÂ tools or comments about them?	5
Alcohol Data	G35_Q0004	Have you learnt, changed or improved anything by collecting this data? (Please leave blank if not)	12
Caffeine Data	G36_Q0001	Please answer the following supplementary questions about how and why you collect(ed):Â CaffeineÂ Data (Please feel free to leave any of the answers blank) How long have you been or were you collecting this data?	10
Caffeine Data	G36_Q0001 [Other]	Please answer the following supplementary questions about how and why you collect(ed):Â CaffeineÂ Data (Please feel free to leave any of the answers blank) How long have you been or were you collecting this data? [Other]	0
Caffeine Data	G36_Q0002 [SQ001]	Which tools do or have you used?Â (One per box) This is a very importantÂ question so please fill in as many tools as you can (e.g.Â Fitbit, Zeo, pen and paper, spreadsheet, bodymedia). [Tool 1]	11
Caffeine Data	G36_Q0002 [SQ002]	Which tools do or have you used?Â (One per box) This is a very importantÂ question so please fill in as many tools as you can (e.g.Â Fitbit, Zeo, pen and paper, spreadsheet, bodymedia). [Tool 2]	3
Caffeine Data	G36_Q0002 [SQ003]	Which tools do or have you used?Â (One per box) This is a very importantÂ question so please fill in as many tools as you can (e.g.Â Fitbit, Zeo, pen and paper, spreadsheet, bodymedia). [Tool 3]	1
Caffeine Data	G36_Q0002 [SQ004]	Which tools do or have you used?Â (One per box) This is a very importantÂ question so please fill in as many tools as you can (e.g.Â Fitbit, Zeo, pen and paper, spreadsheet, bodymedia). [Tool 4]	0
Caffeine Data	G36_Q0002 [SQ005]	Which tools do or have you used?Â (One per box) This is a very importantÂ question so please fill in as many tools as you can (e.g.Â Fitbit, Zeo, pen and paper, spreadsheet, bodymedia). [Tool 5]	0
Caffeine Data	G36_Q0003	Any additionalÂ tools or comments about them?	2
Caffeine Data	G36_Q0004	Have you learnt, changed or improved anything by collecting this data? (Please leave blank if not)	8
Cycling Data	G37_Q0001	Please answer the following supplementary questions about how and why you collect(ed):Â CyclingÂ Data (Please feel free to leave any of the answers blank) How long have you been or were you collecting this data?	25
Cycling Data	G37_Q0001 [Other]	Please answer the following supplementary questions about how and why you collect(ed):Â CyclingÂ Data (Please feel free to leave any of the answers blank) How long have you been or were you collecting this data? [Other]	0
Cycling Data	G37_Q0002 [SQ001]	Which tools do or have you used?Â (One per box) This is a very importantÂ question so please fill in as many tools as you can (e.g.Â Strava, RunKeeper, pen and paper, spreadsheet, bodymedia). [Tool 1]	25
Cycling Data	G37_Q0002 [SQ002]	Which tools do or have you used?Â (One per box) This is a very importantÂ question so please fill in as many tools as you can (e.g.Â Strava, RunKeeper, pen and paper, spreadsheet, bodymedia). [Tool 2]	16
Cycling Data	G37_Q0002 [SQ003]	Which tools do or have you used?Â (One per box) This is a very importantÂ question so please fill in as many tools as you can (e.g.Â Strava, RunKeeper, pen and paper, spreadsheet, bodymedia). [Tool 3]	7
Cycling Data	G37_Q0002 [SQ004]	Which tools do or have you used?Â (One per box) This is a very importantÂ question so please fill in as many tools as you can (e.g.Â Strava, RunKeeper, pen and paper, spreadsheet, bodymedia). [Tool 4]	3
Cycling Data	G37_Q0002 [SQ005]	Which tools do or have you used?Â (One per box) This is a very importantÂ question so please fill in as many tools as you can (e.g.Â Strava, RunKeeper, pen and paper, spreadsheet, bodymedia). [Tool 5]	1
Cycling Data	G37_Q0003	Any additionalÂ tools or comments about them?	6
Cycling Data	G37_Q0004	Have you learnt, changed or improved anything by collecting this data? (Please leave blank if not)	14
Eating / Diet / Supplement Data	G38_Q0001	Please answer the following supplementary questions about how and why you collect(ed):Â Eating / Diet / Supplement Data (Please feel free to leave any of the answers blank) How long have you been or were you collecting this data?	33
Eating / Diet / Supplement Data	G38_Q0001 [Other]	Please answer the following supplementary questions about how and why you collect(ed):Â Eating / Diet / Supplement Data (Please feel free to leave any of the answers blank) How long have you been or were you collecting this data? [Other]	1
Eating / Diet / Supplement Data	G38_Q0002 [SQ001]	Which tools do or have you used?Â (One per box) This is a very importantÂ question so please fill in as many tools as you can (e.g.Â MyFitnessPal, Fitbit, pen and paper, spreadsheet, bodymedia). [Tool 1]	32
Eating / Diet / Supplement Data	G38_Q0002 [SQ002]	Which tools do or have you used?Â (One per box) This is a very importantÂ question so please fill in as many tools as you can (e.g.Â MyFitnessPal, Fitbit, pen and paper, spreadsheet, bodymedia). [Tool 2]	12
Eating / Diet / Supplement Data	G38_Q0002 [SQ003]	Which tools do or have you used?Â (One per box) This is a very importantÂ question so please fill in as many tools as you can (e.g.Â MyFitnessPal, Fitbit, pen and paper, spreadsheet, bodymedia). [Tool 3]	3
Eating / Diet / Supplement Data	G38_Q0002 [SQ004]	Which tools do or have you used?Â (One per box) This is a very importantÂ question so please fill in as many tools as you can (e.g.Â MyFitnessPal, Fitbit, pen and paper, spreadsheet, bodymedia). [Tool 4]	0
Eating / Diet / Supplement Data	G38_Q0002 [SQ005]	Which tools do or have you used?Â (One per box) This is a very importantÂ question so please fill in as many tools as you can (e.g.Â MyFitnessPal, Fitbit, pen and paper, spreadsheet, bodymedia). [Tool 5]	0
Eating / Diet / Supplement Data	G38_Q0003	Any additionalÂ tools or comments about them?	7
Eating / Diet / Supplement Data	G38_Q0004	Have you learnt, changed or improved anything by collecting this data? (Please leave blank if not)	22
Exercise Data (not including Running, Walking or Cycling)	G41_Q0001	Please answer the following supplementary questions about how and why you collect(ed):Â Exercise Data (not including Running, Walking or Cycling) (Please feel free to leave any of the answers blank) How long have you been or were you collecting this data?	32
Exercise Data (not including Running, Walking or Cycling)	G41_Q0001 [Other]	Please answer the following supplementary questions about how and why you collect(ed):Â Exercise Data (not including Running, Walking or Cycling) (Please feel free to leave any of the answers blank) How long have you been or were you collecting this data? [Other]	0
Exercise Data (not including Running, Walking or Cycling)	G41_Q0002 [SQ001]	Which tools do or have you used?Â (One per box) This is a very importantÂ question so please fill in as many tools as you can (e.g.Â Fitbit, Zeo, pen and paper, spreadsheet, bodymedia). [Tool 1]	32
Exercise Data (not including Running, Walking or Cycling)	G41_Q0002 [SQ002]	Which tools do or have you used?Â (One per box) This is a very importantÂ question so please fill in as many tools as you can (e.g.Â Fitbit, Zeo, pen and paper, spreadsheet, bodymedia). [Tool 2]	19
Exercise Data (not including Running, Walking or Cycling)	G41_Q0002 [SQ003]	Which tools do or have you used?Â (One per box) This is a very importantÂ question so please fill in as many tools as you can (e.g.Â Fitbit, Zeo, pen and paper, spreadsheet, bodymedia). [Tool 3]	6
Exercise Data (not including Running, Walking or Cycling)	G41_Q0002 [SQ004]	Which tools do or have you used?Â (One per box) This is a very importantÂ question so please fill in as many tools as you can (e.g.Â Fitbit, Zeo, pen and paper, spreadsheet, bodymedia). [Tool 4]	2
Exercise Data (not including Running, Walking or Cycling)	G41_Q0002 [SQ005]	Which tools do or have you used?Â (One per box) This is a very importantÂ question so please fill in as many tools as you can (e.g.Â Fitbit, Zeo, pen and paper, spreadsheet, bodymedia). [Tool 5]	0
Exercise Data (not including Running, Walking or Cycling)	G41_Q0003	Any additionalÂ tools or comments about them?	7
Exercise Data (not including Running, Walking or Cycling)	G41_Q0004	Have you learnt, changed or improved anything by collecting this data? (Please leave blank if not)	16
Fasting Data	G42_Q0001	Please answer the following supplementary questions about how and why you collect(ed):Â FastingÂ Data (Please feel free to leave any of the answers blank) How long have you been or were you collecting this data?	3
Fasting Data	G42_Q0001 [Other]	Please answer the following supplementary questions about how and why you collect(ed):Â FastingÂ Data (Please feel free to leave any of the answers blank) How long have you been or were you collecting this data? [Other]	0
Fasting Data	G42_Q0002 [SQ001]	Which tools do or have you used?Â (One per box) This is a very importantÂ question so please fill in as many tools as you can (e.g.Â Fitbit, Zeo, pen and paper, spreadsheet, bodymedia). [Tool 1]	3
Fasting Data	G42_Q0002 [SQ002]	Which tools do or have you used?Â (One per box) This is a very importantÂ question so please fill in as many tools as you can (e.g.Â Fitbit, Zeo, pen and paper, spreadsheet, bodymedia). [Tool 2]	1
Fasting Data	G42_Q0002 [SQ003]	Which tools do or have you used?Â (One per box) This is a very importantÂ question so please fill in as many tools as you can (e.g.Â Fitbit, Zeo, pen and paper, spreadsheet, bodymedia). [Tool 3]	0
Fasting Data	G42_Q0002 [SQ004]	Which tools do or have you used?Â (One per box) This is a very importantÂ question so please fill in as many tools as you can (e.g.Â Fitbit, Zeo, pen and paper, spreadsheet, bodymedia). [Tool 4]	0
Fasting Data	G42_Q0002 [SQ005]	Which tools do or have you used?Â (One per box) This is a very importantÂ question so please fill in as many tools as you can (e.g.Â Fitbit, Zeo, pen and paper, spreadsheet, bodymedia). [Tool 5]	0
Fasting Data	G42_Q0003	Any additionalÂ tools or comments about them?	0
Fasting Data	G42_Q0004	Have you learnt, changed or improved anything by collecting this data? (Please leave blank if not)	3
Gym Workouts Data	G43_Q0001	Please answer the following supplementary questions about how and why you collect(ed):Â Gym WorkoutsÂ Data (Please feel free to leave any of the answers blank) How long have you been or were you collecting this data?	25
Gym Workouts Data	G43_Q0001 [Other]	Please answer the following supplementary questions about how and why you collect(ed):Â Gym WorkoutsÂ Data (Please feel free to leave any of the answers blank) How long have you been or were you collecting this data? [Other]	0
Gym Workouts Data	G43_Q0002 [SQ001]	Which tools do or have you used?Â (One per box) This is a very importantÂ question so please fill in as many tools as you can (e.g.Â Fitbit, Zeo, pen and paper, spreadsheet, bodymedia). [Tool 1]	25
Gym Workouts Data	G43_Q0002 [SQ002]	Which tools do or have you used?Â (One per box) This is a very importantÂ question so please fill in as many tools as you can (e.g.Â Fitbit, Zeo, pen and paper, spreadsheet, bodymedia). [Tool 2]	10
Gym Workouts Data	G43_Q0002 [SQ003]	Which tools do or have you used?Â (One per box) This is a very importantÂ question so please fill in as many tools as you can (e.g.Â Fitbit, Zeo, pen and paper, spreadsheet, bodymedia). [Tool 3]	2
Gym Workouts Data	G43_Q0002 [SQ004]	Which tools do or have you used?Â (One per box) This is a very importantÂ question so please fill in as many tools as you can (e.g.Â Fitbit, Zeo, pen and paper, spreadsheet, bodymedia). [Tool 4]	1
Gym Workouts Data	G43_Q0002 [SQ005]	Which tools do or have you used?Â (One per box) This is a very importantÂ question so please fill in as many tools as you can (e.g.Â Fitbit, Zeo, pen and paper, spreadsheet, bodymedia). [Tool 5]	0
Gym Workouts Data	G43_Q0003	Any additionalÂ tools or comments about them?	1
Gym Workouts Data	G43_Q0004	Have you learnt, changed or improved anything by collecting this data? (Please leave blank if not)	9
Internet Usage Data	G44_Q0001	Please answer the following supplementary questions about how and why you collect(ed):Â Internet UsageÂ Data (Please feel free to leave any of the answers blank) How long have you been or were you collecting this data?	6
Internet Usage Data	G44_Q0001 [Other]	Please answer the following supplementary questions about how and why you collect(ed):Â Internet UsageÂ Data (Please feel free to leave any of the answers blank) How long have you been or were you collecting this data? [Other]	0
Internet Usage Data	G44_Q0002 [SQ001]	Which tools do or have you used?Â (One per box) This is a very importantÂ question so please fill in as many tools as you can (e.g.Â Fitbit, Zeo, pen and paper, spreadsheet, bodymedia). [Tool 1]	6
Internet Usage Data	G44_Q0002 [SQ002]	Which tools do or have you used?Â (One per box) This is a very importantÂ question so please fill in as many tools as you can (e.g.Â Fitbit, Zeo, pen and paper, spreadsheet, bodymedia). [Tool 2]	1
Internet Usage Data	G44_Q0002 [SQ003]	Which tools do or have you used?Â (One per box) This is a very importantÂ question so please fill in as many tools as you can (e.g.Â Fitbit, Zeo, pen and paper, spreadsheet, bodymedia). [Tool 3]	0
Internet Usage Data	G44_Q0002 [SQ004]	Which tools do or have you used?Â (One per box) This is a very importantÂ question so please fill in as many tools as you can (e.g.Â Fitbit, Zeo, pen and paper, spreadsheet, bodymedia). [Tool 4]	0
Internet Usage Data	G44_Q0002 [SQ005]	Which tools do or have you used?Â (One per box) This is a very importantÂ question so please fill in as many tools as you can (e.g.Â Fitbit, Zeo, pen and paper, spreadsheet, bodymedia). [Tool 5]	0
Internet Usage Data	G44_Q0003	Any additionalÂ tools or comments about them?	1
Internet Usage Data	G44_Q0004	Have you learnt, changed or improved anything by collecting this data? (Please leave blank if not)	3
Learning Data	G45_Q0001	Please answer the following supplementary questions about how and why you collect(ed):Â LearningÂ Data (Please feel free to leave any of the answers blank) How long have you been or were you collecting this data?	12
Learning Data	G45_Q0001 [Other]	Please answer the following supplementary questions about how and why you collect(ed):Â LearningÂ Data (Please feel free to leave any of the answers blank) How long have you been or were you collecting this data? [Other]	0
Learning Data	G45_Q0002 [SQ001]	Which tools do or have you used?Â (One per box) This is a very importantÂ question so please fill in as many tools as you can (e.g.Â Fitbit, Zeo, pen and paper, spreadsheet, bodymedia). [Tool 1]	11
Learning Data	G45_Q0002 [SQ002]	Which tools do or have you used?Â (One per box) This is a very importantÂ question so please fill in as many tools as you can (e.g.Â Fitbit, Zeo, pen and paper, spreadsheet, bodymedia). [Tool 2]	2
Learning Data	G45_Q0002 [SQ003]	Which tools do or have you used?Â (One per box) This is a very importantÂ question so please fill in as many tools as you can (e.g.Â Fitbit, Zeo, pen and paper, spreadsheet, bodymedia). [Tool 3]	0
Learning Data	G45_Q0002 [SQ004]	Which tools do or have you used?Â (One per box) This is a very importantÂ question so please fill in as many tools as you can (e.g.Â Fitbit, Zeo, pen and paper, spreadsheet, bodymedia). [Tool 4]	0
Learning Data	G45_Q0002 [SQ005]	Which tools do or have you used?Â (One per box) This is a very importantÂ question so please fill in as many tools as you can (e.g.Â Fitbit, Zeo, pen and paper, spreadsheet, bodymedia). [Tool 5]	0
Learning Data	G45_Q0003	Any additionalÂ tools or comments about them?	1
Learning Data	G45_Q0004	Have you learnt, changed or improved anything by collecting this data? (Please leave blank if not)	9
Location / Position-logging / Altitude Data	G46_Q0001	Please answer the following supplementary questions about how and why you collect(ed):Â Location / Position-logging / AltitudeÂ Data (Please feel free to leave any of the answers blank) How long have you been or were you collecting this data?	21
Location / Position-logging / Altitude Data	G46_Q0001 [Other]	Please answer the following supplementary questions about how and why you collect(ed):Â Location / Position-logging / AltitudeÂ Data (Please feel free to leave any of the answers blank) How long have you been or were you collecting this data? [Other]	0
Location / Position-logging / Altitude Data	G46_Q0002 [SQ001]	Which tools do or have you used?Â (One per box) This is a very importantÂ question so please fill in as many tools as you can (e.g.Â Moves, Foursquare, pen and paper, spreadsheet, bodymedia). [Tool 1]	20
Location / Position-logging / Altitude Data	G46_Q0002 [SQ002]	Which tools do or have you used?Â (One per box) This is a very importantÂ question so please fill in as many tools as you can (e.g.Â Moves, Foursquare, pen and paper, spreadsheet, bodymedia). [Tool 2]	10
Location / Position-logging / Altitude Data	G46_Q0002 [SQ003]	Which tools do or have you used?Â (One per box) This is a very importantÂ question so please fill in as many tools as you can (e.g.Â Moves, Foursquare, pen and paper, spreadsheet, bodymedia). [Tool 3]	3
Location / Position-logging / Altitude Data	G46_Q0002 [SQ004]	Which tools do or have you used?Â (One per box) This is a very importantÂ question so please fill in as many tools as you can (e.g.Â Moves, Foursquare, pen and paper, spreadsheet, bodymedia). [Tool 4]	2
Location / Position-logging / Altitude Data	G46_Q0002 [SQ005]	Which tools do or have you used?Â (One per box) This is a very importantÂ question so please fill in as many tools as you can (e.g.Â Moves, Foursquare, pen and paper, spreadsheet, bodymedia). [Tool 5]	1
Location / Position-logging / Altitude Data	G46_Q0003	Any additionalÂ tools or comments about them?	6
Location / Position-logging / Altitude Data	G46_Q0004	Have you learnt, changed or improved anything by collecting this data? (Please leave blank if not)	10
Medication Data	G47_Q0001	Please answer the following supplementary questions about how and why you collect(ed):Â MedicationÂ Data (Please feel free to leave any of the answers blank) How long have you been or were you collecting this data?	8
Medication Data	G47_Q0001 [Other]	Please answer the following supplementary questions about how and why you collect(ed):Â MedicationÂ Data (Please feel free to leave any of the answers blank) How long have you been or were you collecting this data? [Other]	0
Medication Data	G47_Q0002 [SQ001]	Which tools do or have you used?Â (One per box) This is a very importantÂ question so please fill in as many tools as you can (e.g.Â Fitbit, Zeo, pen and paper, spreadsheet, bodymedia). [Tool 1]	7
Medication Data	G47_Q0002 [SQ002]	Which tools do or have you used?Â (One per box) This is a very importantÂ question so please fill in as many tools as you can (e.g.Â Fitbit, Zeo, pen and paper, spreadsheet, bodymedia). [Tool 2]	3
Medication Data	G47_Q0002 [SQ003]	Which tools do or have you used?Â (One per box) This is a very importantÂ question so please fill in as many tools as you can (e.g.Â Fitbit, Zeo, pen and paper, spreadsheet, bodymedia). [Tool 3]	0
Medication Data	G47_Q0002 [SQ004]	Which tools do or have you used?Â (One per box) This is a very importantÂ question so please fill in as many tools as you can (e.g.Â Fitbit, Zeo, pen and paper, spreadsheet, bodymedia). [Tool 4]	0
Medication Data	G47_Q0002 [SQ005]	Which tools do or have you used?Â (One per box) This is a very importantÂ question so please fill in as many tools as you can (e.g.Â Fitbit, Zeo, pen and paper, spreadsheet, bodymedia). [Tool 5]	0
Medication Data	G47_Q0003	Any additionalÂ tools or comments about them?	0
Medication Data	G47_Q0004	Have you learnt, changed or improved anything by collecting this data? (Please leave blank if not)	6
Music Consumption Data	G48_Q0001	Please answer the following supplementary questions about how and why you collect(ed):Â Music ConsumptionÂ Data (Please feel free to leave any of the answers blank) How long have you been or were you collecting this data?	8
Music Consumption Data	G48_Q0001 [Other]	Please answer the following supplementary questions about how and why you collect(ed):Â Music ConsumptionÂ Data (Please feel free to leave any of the answers blank) How long have you been or were you collecting this data? [Other]	0
Music Consumption Data	G48_Q0002 [SQ001]	Which tools do or have you used?Â (One per box) This is a very importantÂ question so please fill in as many tools as you can (e.g.Â Fitbit, Zeo, pen and paper, spreadsheet, bodymedia). [Tool 1]	8
Music Consumption Data	G48_Q0002 [SQ002]	Which tools do or have you used?Â (One per box) This is a very importantÂ question so please fill in as many tools as you can (e.g.Â Fitbit, Zeo, pen and paper, spreadsheet, bodymedia). [Tool 2]	1
Music Consumption Data	G48_Q0002 [SQ003]	Which tools do or have you used?Â (One per box) This is a very importantÂ question so please fill in as many tools as you can (e.g.Â Fitbit, Zeo, pen and paper, spreadsheet, bodymedia). [Tool 3]	0
Music Consumption Data	G48_Q0002 [SQ004]	Which tools do or have you used?Â (One per box) This is a very importantÂ question so please fill in as many tools as you can (e.g.Â Fitbit, Zeo, pen and paper, spreadsheet, bodymedia). [Tool 4]	0
Music Consumption Data	G48_Q0002 [SQ005]	Which tools do or have you used?Â (One per box) This is a very importantÂ question so please fill in as many tools as you can (e.g.Â Fitbit, Zeo, pen and paper, spreadsheet, bodymedia). [Tool 5]	0
Music Consumption Data	G48_Q0003	Any additionalÂ tools or comments about them?	2
Music Consumption Data	G48_Q0004	Have you learnt, changed or improved anything by collecting this data? (Please leave blank if not)	5
Photographic / Film Data	G49_Q0001	Please answer the following supplementary questions about how and why you collect(ed):Â Photographic / FilmÂ Data (Please feel free to leave any of the answers blank) How long have you been or were you collecting this data?	3
Photographic / Film Data	G49_Q0001 [Other]	Please answer the following supplementary questions about how and why you collect(ed):Â Photographic / FilmÂ Data (Please feel free to leave any of the answers blank) How long have you been or were you collecting this data? [Other]	0
Photographic / Film Data	G49_Q0002 [SQ001]	Which tools do or have you used?Â (One per box) This is a very importantÂ question so please fill in as many tools as you can (e.g.Â Fitbit, Zeo, pen and paper, spreadsheet, bodymedia). [Tool 1]	3
Photographic / Film Data	G49_Q0002 [SQ002]	Which tools do or have you used?Â (One per box) This is a very importantÂ question so please fill in as many tools as you can (e.g.Â Fitbit, Zeo, pen and paper, spreadsheet, bodymedia). [Tool 2]	1
Photographic / Film Data	G49_Q0002 [SQ003]	Which tools do or have you used?Â (One per box) This is a very importantÂ question so please fill in as many tools as you can (e.g.Â Fitbit, Zeo, pen and paper, spreadsheet, bodymedia). [Tool 3]	0
Photographic / Film Data	G49_Q0002 [SQ004]	Which tools do or have you used?Â (One per box) This is a very importantÂ question so please fill in as many tools as you can (e.g.Â Fitbit, Zeo, pen and paper, spreadsheet, bodymedia). [Tool 4]	0
Photographic / Film Data	G49_Q0002 [SQ005]	Which tools do or have you used?Â (One per box) This is a very importantÂ question so please fill in as many tools as you can (e.g.Â Fitbit, Zeo, pen and paper, spreadsheet, bodymedia). [Tool 5]	0
Photographic / Film Data	G49_Q0003	Any additionalÂ tools or comments about them?	0
Photographic / Film Data	G49_Q0004	Have you learnt, changed or improved anything by collecting this data? (Please leave blank if not)	1
Productivity Data	G50_Q0001	Please answer the following supplementary questions about how and why you collect(ed):Â ProductivityÂ Data (Please feel free to leave any of the answers blank) How long have you been or were you collecting this data?	16
Productivity Data	G50_Q0001 [Other]	Please answer the following supplementary questions about how and why you collect(ed):Â ProductivityÂ Data (Please feel free to leave any of the answers blank) How long have you been or were you collecting this data? [Other]	0
Productivity Data	G50_Q0002 [SQ001]	Which tools do or have you used?Â (One per box) This is a very importantÂ question so please fill in as many tools as you can (e.g.Â Rescuetime, pen and paper, spreadsheet, bodymedia). [Tool 1]	15
Productivity Data	G50_Q0002 [SQ002]	Which tools do or have you used?Â (One per box) This is a very importantÂ question so please fill in as many tools as you can (e.g.Â Rescuetime, pen and paper, spreadsheet, bodymedia). [Tool 2]	4
Productivity Data	G50_Q0002 [SQ003]	Which tools do or have you used?Â (One per box) This is a very importantÂ question so please fill in as many tools as you can (e.g.Â Rescuetime, pen and paper, spreadsheet, bodymedia). [Tool 3]	1
Productivity Data	G50_Q0002 [SQ004]	Which tools do or have you used?Â (One per box) This is a very importantÂ question so please fill in as many tools as you can (e.g.Â Rescuetime, pen and paper, spreadsheet, bodymedia). [Tool 4]	0
Productivity Data	G50_Q0002 [SQ005]	Which tools do or have you used?Â (One per box) This is a very importantÂ question so please fill in as many tools as you can (e.g.Â Rescuetime, pen and paper, spreadsheet, bodymedia). [Tool 5]	0
Productivity Data	G50_Q0003	Any additionalÂ tools or comments about them?	0
Productivity Data	G50_Q0004	Have you learnt, changed or improved anything by collecting this data? (Please leave blank if not)	7
Reading Data	G51_Q0001	Please answer the following supplementary questions about how and why you collect(ed):Â ReadingÂ Data (Please feel free to leave any of the answers blank) How long have you been or were you collecting this data?	14
Reading Data	G51_Q0001 [Other]	Please answer the following supplementary questions about how and why you collect(ed):Â ReadingÂ Data (Please feel free to leave any of the answers blank) How long have you been or were you collecting this data? [Other]	0
Reading Data	G51_Q0002 [SQ001]	Which tools do or have you used?Â (One per box) This is a very importantÂ question so please fill in as many tools as you can (e.g.Â Fitbit, Zeo, pen and paper, spreadsheet, bodymedia). [Tool 1]	15
Reading Data	G51_Q0002 [SQ002]	Which tools do or have you used?Â (One per box) This is a very importantÂ question so please fill in as many tools as you can (e.g.Â Fitbit, Zeo, pen and paper, spreadsheet, bodymedia). [Tool 2]	4
Reading Data	G51_Q0002 [SQ003]	Which tools do or have you used?Â (One per box) This is a very importantÂ question so please fill in as many tools as you can (e.g.Â Fitbit, Zeo, pen and paper, spreadsheet, bodymedia). [Tool 3]	0
Reading Data	G51_Q0002 [SQ004]	Which tools do or have you used?Â (One per box) This is a very importantÂ question so please fill in as many tools as you can (e.g.Â Fitbit, Zeo, pen and paper, spreadsheet, bodymedia). [Tool 4]	0
Reading Data	G51_Q0002 [SQ005]	Which tools do or have you used?Â (One per box) This is a very importantÂ question so please fill in as many tools as you can (e.g.Â Fitbit, Zeo, pen and paper, spreadsheet, bodymedia). [Tool 5]	0
Reading Data	G51_Q0003	Any additionalÂ tools or comments about them?	3
Reading Data	G51_Q0004	Have you learnt, changed or improved anything by collecting this data? (Please leave blank if not)	9
Running Data	G52_Q0001	Please answer the following supplementary questions about how and why you collect(ed):Â RunningÂ Data (Please feel free to leave any of the answers blank) How long have you been or were you collecting this data?	37
Running Data	G52_Q0001 [Other]	Please answer the following supplementary questions about how and why you collect(ed):Â RunningÂ Data (Please feel free to leave any of the answers blank) How long have you been or were you collecting this data? [Other]	0
Running Data	G52_Q0002 [SQ001]	Which tools do or have you used?Â (One per box) This is a very importantÂ question so please fill in as many tools as you can (e.g.Â RunKeeper,Â Fitbit,Â Nike Fuelband, Jawbone Up, pen and paper, spreadsheet). [Tool 1]	37
Running Data	G52_Q0002 [SQ002]	Which tools do or have you used?Â (One per box) This is a very importantÂ question so please fill in as many tools as you can (e.g.Â RunKeeper,Â Fitbit,Â Nike Fuelband, Jawbone Up, pen and paper, spreadsheet). [Tool 2]	20
Running Data	G52_Q0002 [SQ003]	Which tools do or have you used?Â (One per box) This is a very importantÂ question so please fill in as many tools as you can (e.g.Â RunKeeper,Â Fitbit,Â Nike Fuelband, Jawbone Up, pen and paper, spreadsheet). [Tool 3]	11
Running Data	G52_Q0002 [SQ004]	Which tools do or have you used?Â (One per box) This is a very importantÂ question so please fill in as many tools as you can (e.g.Â RunKeeper,Â Fitbit,Â Nike Fuelband, Jawbone Up, pen and paper, spreadsheet). [Tool 4]	6
Running Data	G52_Q0002 [SQ005]	Which tools do or have you used?Â (One per box) This is a very importantÂ question so please fill in as many tools as you can (e.g.Â RunKeeper,Â Fitbit,Â Nike Fuelband, Jawbone Up, pen and paper, spreadsheet). [Tool 5]	0
Running Data	G52_Q0003	Any additionalÂ tools or comments about them?	6
Running Data	G52_Q0004	Have you learnt, changed or improved anything by collecting this data? (Please leave blank if not)	22
Steps / Walking Data	G53_Q0001	Please answer the following supplementary questions about how and why you collect(ed):Â Steps / WalkingÂ Data (Please feel free to leave any of the answers blank) How long have you been or were you collecting this data?	50
Steps / Walking Data	G53_Q0001 [Other]	Please answer the following supplementary questions about how and why you collect(ed):Â Steps / WalkingÂ Data (Please feel free to leave any of the answers blank) How long have you been or were you collecting this data? [Other]	0
Steps / Walking Data	G53_Q0002 [SQ001]	Which tools do or have you used?Â (One per box) This is a very importantÂ question so please fill in as many tools as you can (e.g.Â Fitbit, Moves,Â Nike Fuelband, Jawbone Up,Â pen and paper, spreadsheet). [Tool 1]	50
Steps / Walking Data	G53_Q0002 [SQ002]	Which tools do or have you used?Â (One per box) This is a very importantÂ question so please fill in as many tools as you can (e.g.Â Fitbit, Moves,Â Nike Fuelband, Jawbone Up,Â pen and paper, spreadsheet). [Tool 2]	13
Steps / Walking Data	G53_Q0002 [SQ003]	Which tools do or have you used?Â (One per box) This is a very importantÂ question so please fill in as many tools as you can (e.g.Â Fitbit, Moves,Â Nike Fuelband, Jawbone Up,Â pen and paper, spreadsheet). [Tool 3]	8
Steps / Walking Data	G53_Q0002 [SQ004]	Which tools do or have you used?Â (One per box) This is a very importantÂ question so please fill in as many tools as you can (e.g.Â Fitbit, Moves,Â Nike Fuelband, Jawbone Up,Â pen and paper, spreadsheet). [Tool 4]	3
Steps / Walking Data	G53_Q0002 [SQ005]	Which tools do or have you used?Â (One per box) This is a very importantÂ question so please fill in as many tools as you can (e.g.Â Fitbit, Moves,Â Nike Fuelband, Jawbone Up,Â pen and paper, spreadsheet). [Tool 5]	1
Steps / Walking Data	G53_Q0003	Any additionalÂ tools or comments about them?	6
Steps / Walking Data	G53_Q0004	Have you learnt, changed or improved anything by collecting this data? (Please leave blank if not)	24
Travel / Places Visited Data	G54_Q0001	Please answer the following supplementary questions about how and why you collect(ed):Â Travel / Places VisitedÂ Data (Please feel free to leave any of the answers blank) How long have you been or were you collecting this data?	18
Travel / Places Visited Data	G54_Q0001 [Other]	Please answer the following supplementary questions about how and why you collect(ed):Â Travel / Places VisitedÂ Data (Please feel free to leave any of the answers blank) How long have you been or were you collecting this data? [Other]	0
Travel / Places Visited Data	G54_Q0002 [SQ001]	Which tools do or have you used?Â (One per box) This is a very importantÂ question so please fill in as many tools as you can (e.g.Â Fitbit, Zeo, pen and paper, spreadsheet, bodymedia). [Tool 1]	17
Travel / Places Visited Data	G54_Q0002 [SQ002]	Which tools do or have you used?Â (One per box) This is a very importantÂ question so please fill in as many tools as you can (e.g.Â Fitbit, Zeo, pen and paper, spreadsheet, bodymedia). [Tool 2]	8
Travel / Places Visited Data	G54_Q0002 [SQ003]	Which tools do or have you used?Â (One per box) This is a very importantÂ question so please fill in as many tools as you can (e.g.Â Fitbit, Zeo, pen and paper, spreadsheet, bodymedia). [Tool 3]	2
Travel / Places Visited Data	G54_Q0002 [SQ004]	Which tools do or have you used?Â (One per box) This is a very importantÂ question so please fill in as many tools as you can (e.g.Â Fitbit, Zeo, pen and paper, spreadsheet, bodymedia). [Tool 4]	2
Travel / Places Visited Data	G54_Q0002 [SQ005]	Which tools do or have you used?Â (One per box) This is a very importantÂ question so please fill in as many tools as you can (e.g.Â Fitbit, Zeo, pen and paper, spreadsheet, bodymedia). [Tool 5]	1
Travel / Places Visited Data	G54_Q0003	Any additionalÂ tools or comments about them?	4
Travel / Places Visited Data	G54_Q0004	Have you learnt, changed or improved anything by collecting this data? (Please leave blank if not)	4
TV viewing Data	G55_Q0001	Please answer the following supplementary questions about how and why you collect(ed):Â TV viewingÂ Data (Please feel free to leave any of the answers blank) How long have you been or were you collecting this data?	4
TV viewing Data	G55_Q0001 [Other]	Please answer the following supplementary questions about how and why you collect(ed):Â TV viewingÂ Data (Please feel free to leave any of the answers blank) How long have you been or were you collecting this data? [Other]	0
TV viewing Data	G55_Q0002 [SQ001]	Which tools do or have you used?Â (One per box) This is a very importantÂ question so please fill in as many tools as you can (e.g.Â Fitbit, Zeo, pen and paper, spreadsheet, bodymedia). [Tool 1]	5
TV viewing Data	G55_Q0002 [SQ002]	Which tools do or have you used?Â (One per box) This is a very importantÂ question so please fill in as many tools as you can (e.g.Â Fitbit, Zeo, pen and paper, spreadsheet, bodymedia). [Tool 2]	1
TV viewing Data	G55_Q0002 [SQ003]	Which tools do or have you used?Â (One per box) This is a very importantÂ question so please fill in as many tools as you can (e.g.Â Fitbit, Zeo, pen and paper, spreadsheet, bodymedia). [Tool 3]	0
TV viewing Data	G55_Q0002 [SQ004]	Which tools do or have you used?Â (One per box) This is a very importantÂ question so please fill in as many tools as you can (e.g.Â Fitbit, Zeo, pen and paper, spreadsheet, bodymedia). [Tool 4]	0
TV viewing Data	G55_Q0002 [SQ005]	Which tools do or have you used?Â (One per box) This is a very importantÂ question so please fill in as many tools as you can (e.g.Â Fitbit, Zeo, pen and paper, spreadsheet, bodymedia). [Tool 5]	0
TV viewing Data	G55_Q0003	Any additionalÂ tools or comments about them?	0
TV viewing Data	G55_Q0004	Have you learnt, changed or improved anything by collecting this data? (Please leave blank if not)	3
Water Intake Data	G56_Q0001	Please answer the following supplementary questions about how and why you collect(ed):Â Water IntakeÂ Data (Please feel free to leave any of the answers blank) How long have you been or were you collecting this data?	7
Water Intake Data	G56_Q0001 [Other]	Please answer the following supplementary questions about how and why you collect(ed):Â Water IntakeÂ Data (Please feel free to leave any of the answers blank) How long have you been or were you collecting this data? [Other]	0
Water Intake Data	G56_Q0002 [SQ001]	Which tools do or have you used?Â (One per box) This is a very importantÂ question so please fill in as many tools as you can (e.g.Â Fitbit, Zeo, pen and paper, spreadsheet, bodymedia). [Tool 1]	8
Water Intake Data	G56_Q0002 [SQ002]	Which tools do or have you used?Â (One per box) This is a very importantÂ question so please fill in as many tools as you can (e.g.Â Fitbit, Zeo, pen and paper, spreadsheet, bodymedia). [Tool 2]	0
Water Intake Data	G56_Q0002 [SQ003]	Which tools do or have you used?Â (One per box) This is a very importantÂ question so please fill in as many tools as you can (e.g.Â Fitbit, Zeo, pen and paper, spreadsheet, bodymedia). [Tool 3]	0
Water Intake Data	G56_Q0002 [SQ004]	Which tools do or have you used?Â (One per box) This is a very importantÂ question so please fill in as many tools as you can (e.g.Â Fitbit, Zeo, pen and paper, spreadsheet, bodymedia). [Tool 4]	0
Water Intake Data	G56_Q0002 [SQ005]	Which tools do or have you used?Â (One per box) This is a very importantÂ question so please fill in as many tools as you can (e.g.Â Fitbit, Zeo, pen and paper, spreadsheet, bodymedia). [Tool 5]	0
Water Intake Data	G56_Q0003	Any additionalÂ tools or comments about them?	1
Water Intake Data	G56_Q0004	Have you learnt, changed or improved anything by collecting this data? (Please leave blank if not)	3
Activity & Consumption Data selected as 'Other'	G57_Q0001	Please answer the following supplementary questions about how and why you collect(ed):Â Activity & Consumption Data selected as 'Other' (Please feel free to leave any of the answers blank) How long have you been or were you collecting this data?	3
Activity & Consumption Data selected as 'Other'	G57_Q0001 [Other]	Please answer the following supplementary questions about how and why you collect(ed):Â Activity & Consumption Data selected as 'Other' (Please feel free to leave any of the answers blank) How long have you been or were you collecting this data? [Other]	1
Activity & Consumption Data selected as 'Other'	G57_Q0002 [SQ001]	Which tools do or have you used?Â (One per box) This is a very importantÂ question so please fill in as many tools as you can (e.g.Â Fitbit, Zeo, pen and paper, spreadsheet, bodymedia). [Tool 1]	3
Activity & Consumption Data selected as 'Other'	G57_Q0002 [SQ002]	Which tools do or have you used?Â (One per box) This is a very importantÂ question so please fill in as many tools as you can (e.g.Â Fitbit, Zeo, pen and paper, spreadsheet, bodymedia). [Tool 2]	2
Activity & Consumption Data selected as 'Other'	G57_Q0002 [SQ003]	Which tools do or have you used?Â (One per box) This is a very importantÂ question so please fill in as many tools as you can (e.g.Â Fitbit, Zeo, pen and paper, spreadsheet, bodymedia). [Tool 3]	1
Activity & Consumption Data selected as 'Other'	G57_Q0002 [SQ004]	Which tools do or have you used?Â (One per box) This is a very importantÂ question so please fill in as many tools as you can (e.g.Â Fitbit, Zeo, pen and paper, spreadsheet, bodymedia). [Tool 4]	1
Activity & Consumption Data selected as 'Other'	G57_Q0002 [SQ005]	Which tools do or have you used?Â (One per box) This is a very importantÂ question so please fill in as many tools as you can (e.g.Â Fitbit, Zeo, pen and paper, spreadsheet, bodymedia). [Tool 5]	1
Activity & Consumption Data selected as 'Other'	G57_Q0003	Any additionalÂ tools or comments about them?	2
Activity & Consumption Data selected as 'Other'	G57_Q0004	Have you learnt, changed or improved anything by collecting this data? (Please leave blank if not)	3
[Energy	G58_Q0001 [1]	Please select below any types of Money-Related data that you collect, have collected or would like to collect (Just leave the other data types as the default 'no answer'): [Energy]	15
[Income	G58_Q0001 [2]	Please select below any types of Money-Related data that you collect, have collected or would like to collect (Just leave the other data types as the default 'no answer'): [Income]	38
[Investments	G58_Q0001 [3]	Please select below any types of Money-Related data that you collect, have collected or would like to collect (Just leave the other data types as the default 'no answer'): [Investments]	28
[Spending & Purchases	G58_Q0001 [4]	Please select below any types of Money-Related data that you collect, have collected or would like to collect (Just leave the other data types as the default 'no answer'): [Spending & Purchases]	47
[Other (Please Specify)	G58_Q0001 [5]	Please select below any types of Money-Related data that you collect, have collected or would like to collect (Just leave the other data types as the default 'no answer'): [Other (Please Specify)]	1
Please Specify OtherÂ	G58_Q0002	Please Specify OtherÂ	1
Energy Data (e.g. electricity use in the home)	G40_Q0001	Please answer the following supplementary questions about how and why you collect(ed):Â Energy Data (e.g. electricity use in the home) (Please feel free to leave any of the answers blank) How long have you been or were you collecting this data?	13
Energy Data (e.g. electricity use in the home)	G40_Q0001 [Other]	Please answer the following supplementary questions about how and why you collect(ed):Â Energy Data (e.g. electricity use in the home) (Please feel free to leave any of the answers blank) How long have you been or were you collecting this data? [Other]	0
Energy Data (e.g. electricity use in the home)	G40_Q0002 [SQ001]	Which tools do or have you used?Â (One per box) This is a very importantÂ question so please fill in as many tools as you can (e.g.Â Fitbit, Zeo, pen and paper, spreadsheet, bodymedia). [Tool 1]	12
Energy Data (e.g. electricity use in the home)	G40_Q0002 [SQ002]	Which tools do or have you used?Â (One per box) This is a very importantÂ question so please fill in as many tools as you can (e.g.Â Fitbit, Zeo, pen and paper, spreadsheet, bodymedia). [Tool 2]	3
Energy Data (e.g. electricity use in the home)	G40_Q0002 [SQ003]	Which tools do or have you used?Â (One per box) This is a very importantÂ question so please fill in as many tools as you can (e.g.Â Fitbit, Zeo, pen and paper, spreadsheet, bodymedia). [Tool 3]	1
Energy Data (e.g. electricity use in the home)	G40_Q0002 [SQ004]	Which tools do or have you used?Â (One per box) This is a very importantÂ question so please fill in as many tools as you can (e.g.Â Fitbit, Zeo, pen and paper, spreadsheet, bodymedia). [Tool 4]	0
Energy Data (e.g. electricity use in the home)	G40_Q0002 [SQ005]	Which tools do or have you used?Â (One per box) This is a very importantÂ question so please fill in as many tools as you can (e.g.Â Fitbit, Zeo, pen and paper, spreadsheet, bodymedia). [Tool 5]	0
Energy Data (e.g. electricity use in the home)	G40_Q0003	Any additionalÂ tools or comments about them?	4
Energy Data (e.g. electricity use in the home)	G40_Q0004	Have you learnt, changed or improved anything by collecting this data? (Please leave blank if not)	7
Income Data	G59_Q0001	Please answer the following supplementary questions about how and why you collect(ed):Â IncomeÂ Data (Please feel free to leave any of the answers blank) How long have you been or were you collecting this data?	28
Income Data	G59_Q0001 [Other]	Please answer the following supplementary questions about how and why you collect(ed):Â IncomeÂ Data (Please feel free to leave any of the answers blank) How long have you been or were you collecting this data? [Other]	0
Income Data	G59_Q0002 [SQ001]	Which tools do or have you used?Â (One per box) This is a very importantÂ question so please fill in as many tools as you can (e.g.Â Fitbit, Zeo, pen and paper, spreadsheet, bodymedia). [Tool 1]	28
Income Data	G59_Q0002 [SQ002]	Which tools do or have you used?Â (One per box) This is a very importantÂ question so please fill in as many tools as you can (e.g.Â Fitbit, Zeo, pen and paper, spreadsheet, bodymedia). [Tool 2]	10
Income Data	G59_Q0002 [SQ003]	Which tools do or have you used?Â (One per box) This is a very importantÂ question so please fill in as many tools as you can (e.g.Â Fitbit, Zeo, pen and paper, spreadsheet, bodymedia). [Tool 3]	1
Income Data	G59_Q0002 [SQ004]	Which tools do or have you used?Â (One per box) This is a very importantÂ question so please fill in as many tools as you can (e.g.Â Fitbit, Zeo, pen and paper, spreadsheet, bodymedia). [Tool 4]	0
Income Data	G59_Q0002 [SQ005]	Which tools do or have you used?Â (One per box) This is a very importantÂ question so please fill in as many tools as you can (e.g.Â Fitbit, Zeo, pen and paper, spreadsheet, bodymedia). [Tool 5]	0
Income Data	G59_Q0003	Any additionalÂ tools or comments about them?	3
Income Data	G59_Q0004	Have you learnt, changed or improved anything by collecting this data? (Please leave blank if not)	11
Investments Data	G60_Q0001	Please answer the following supplementary questions about how and why you collect(ed):Â InvestmentsÂ Data (Please feel free to leave any of the answers blank) How long have you been or were you collecting this data?	18
Investments Data	G60_Q0001 [Other]	Please answer the following supplementary questions about how and why you collect(ed):Â InvestmentsÂ Data (Please feel free to leave any of the answers blank) How long have you been or were you collecting this data? [Other]	0
Investments Data	G60_Q0002 [SQ001]	Which tools do or have you used?Â (One per box) This is a very importantÂ question so please fill in as many tools as you can (e.g.Â Fitbit, Zeo, pen and paper, spreadsheet, bodymedia). [Tool 1]	19
Investments Data	G60_Q0002 [SQ002]	Which tools do or have you used?Â (One per box) This is a very importantÂ question so please fill in as many tools as you can (e.g.Â Fitbit, Zeo, pen and paper, spreadsheet, bodymedia). [Tool 2]	2
Investments Data	G60_Q0002 [SQ003]	Which tools do or have you used?Â (One per box) This is a very importantÂ question so please fill in as many tools as you can (e.g.Â Fitbit, Zeo, pen and paper, spreadsheet, bodymedia). [Tool 3]	0
Investments Data	G60_Q0002 [SQ004]	Which tools do or have you used?Â (One per box) This is a very importantÂ question so please fill in as many tools as you can (e.g.Â Fitbit, Zeo, pen and paper, spreadsheet, bodymedia). [Tool 4]	0
Investments Data	G60_Q0002 [SQ005]	Which tools do or have you used?Â (One per box) This is a very importantÂ question so please fill in as many tools as you can (e.g.Â Fitbit, Zeo, pen and paper, spreadsheet, bodymedia). [Tool 5]	0
Investments Data	G60_Q0003	Any additionalÂ tools or comments about them?	1
Investments Data	G60_Q0004	Have you learnt, changed or improved anything by collecting this data? (Please leave blank if not)	5
Spending & Purchases Data	G61_Q0001	Please answer the following supplementary questions about how and why you collect(ed):Â Spending & PurchasesÂ Data (Please feel free to leave any of the answers blank) How long have you been or were you collecting this data?	36
Spending & Purchases Data	G61_Q0001 [Other]	Please answer the following supplementary questions about how and why you collect(ed):Â Spending & PurchasesÂ Data (Please feel free to leave any of the answers blank) How long have you been or were you collecting this data? [Other]	0
Spending & Purchases Data	G61_Q0002 [SQ001]	Which tools do or have you used?Â (One per box) This is a very importantÂ question so please fill in as many tools as you can (e.g.Â Fitbit, Zeo, pen and paper, spreadsheet, bodymedia). [Tool 1]	35
Spending & Purchases Data	G61_Q0002 [SQ002]	Which tools do or have you used?Â (One per box) This is a very importantÂ question so please fill in as many tools as you can (e.g.Â Fitbit, Zeo, pen and paper, spreadsheet, bodymedia). [Tool 2]	15
Spending & Purchases Data	G61_Q0002 [SQ003]	Which tools do or have you used?Â (One per box) This is a very importantÂ question so please fill in as many tools as you can (e.g.Â Fitbit, Zeo, pen and paper, spreadsheet, bodymedia). [Tool 3]	3
Spending & Purchases Data	G61_Q0002 [SQ004]	Which tools do or have you used?Â (One per box) This is a very importantÂ question so please fill in as many tools as you can (e.g.Â Fitbit, Zeo, pen and paper, spreadsheet, bodymedia). [Tool 4]	0
Spending & Purchases Data	G61_Q0002 [SQ005]	Which tools do or have you used?Â (One per box) This is a very importantÂ question so please fill in as many tools as you can (e.g.Â Fitbit, Zeo, pen and paper, spreadsheet, bodymedia). [Tool 5]	0
Spending & Purchases Data	G61_Q0003	Any additionalÂ tools or comments about them?	3
Spending & Purchases Data	G61_Q0004	Have you learnt, changed or improved anything by collecting this data? (Please leave blank if not)	12
Money / Personal Finance Data selected as 'Other'	G62_Q0001	Please answer the following supplementary questions about how and why you collect(ed):Â Money / Personal Finance Data selected as 'Other' (Please feel free to leave any of the answers blank) How long have you been or were you collecting this data?	0
Money / Personal Finance Data selected as 'Other'	G62_Q0001 [Other]	Please answer the following supplementary questions about how and why you collect(ed):Â Money / Personal Finance Data selected as 'Other' (Please feel free to leave any of the answers blank) How long have you been or were you collecting this data? [Other]	0
Money / Personal Finance Data selected as 'Other'	G62_Q0002 [SQ001]	Which tools do or have you used?Â (One per box) This is a very importantÂ question so please fill in as many tools as you can (e.g.Â Fitbit, Zeo, pen and paper, spreadsheet, bodymedia). [Tool 1]	0
Money / Personal Finance Data selected as 'Other'	G62_Q0002 [SQ002]	Which tools do or have you used?Â (One per box) This is a very importantÂ question so please fill in as many tools as you can (e.g.Â Fitbit, Zeo, pen and paper, spreadsheet, bodymedia). [Tool 2]	0
Money / Personal Finance Data selected as 'Other'	G62_Q0002 [SQ003]	Which tools do or have you used?Â (One per box) This is a very importantÂ question so please fill in as many tools as you can (e.g.Â Fitbit, Zeo, pen and paper, spreadsheet, bodymedia). [Tool 3]	0
Money / Personal Finance Data selected as 'Other'	G62_Q0002 [SQ004]	Which tools do or have you used?Â (One per box) This is a very importantÂ question so please fill in as many tools as you can (e.g.Â Fitbit, Zeo, pen and paper, spreadsheet, bodymedia). [Tool 4]	0
Money / Personal Finance Data selected as 'Other'	G62_Q0002 [SQ005]	Which tools do or have you used?Â (One per box) This is a very importantÂ question so please fill in as many tools as you can (e.g.Â Fitbit, Zeo, pen and paper, spreadsheet, bodymedia). [Tool 5]	0
Money / Personal Finance Data selected as 'Other'	G62_Q0003	Any additionalÂ tools or comments about them?	0
Money / Personal Finance Data selected as 'Other'	G62_Q0004	Have you learnt, changed or improved anything by collecting this data? (Please leave blank if not)	0
Contacts / Network Connections / Email Analysis	G63_Q0001 [1]	Please select below the types of Social data you collect, have collected or would like to collect (Just leave the other data types as the default 'no answer'): [Contacts / Network Connections / Email Analysis]	13
People You Are With	G63_Q0001 [2]	Please select below the types of Social data you collect, have collected or would like to collect (Just leave the other data types as the default 'no answer'): [People You Are With]	8
Social Media Usage (Facebook, Twitter, del.icio.us, Tumblr etc.)	G63_Q0001 [3]	Please select below the types of Social data you collect, have collected or would like to collect (Just leave the other data types as the default 'no answer'): [Social Media Usage (Facebook, Twitter, del.icio.us, Tumblr etc.)]	11
Other (please specify in text box that will appear if option selected)	G63_Q0001 [4]	Please select below the types of Social data you collect, have collected or would like to collect (Just leave the other data types as the default 'no answer'): [Other (please specify in text box that will appear if option selected)]	1
Please Specify OtherÂ	G63_Q0002	Please Specify OtherÂ	1
Email / Contacts / Network Connections Data	G39_Q0001	Please answer the following supplementary questions about how and why you collect(ed):Â Email / Contacts / Network Connections Data (Please feel free to leave any of the answers blank) How long have you been or were you collecting this data?	15
Email / Contacts / Network Connections Data	G39_Q0001 [Other]	Please answer the following supplementary questions about how and why you collect(ed):Â Email / Contacts / Network Connections Data (Please feel free to leave any of the answers blank) How long have you been or were you collecting this data? [Other]	1
Email / Contacts / Network Connections Data	G39_Q0002 [SQ001]	Which tools do or have you used?Â (One per box) This is a very importantÂ question so please fill in as many tools as you can (e.g.Â Fitbit, Zeo, pen and paper, spreadsheet, bodymedia). [Tool 1]	12
Email / Contacts / Network Connections Data	G39_Q0002 [SQ002]	Which tools do or have you used?Â (One per box) This is a very importantÂ question so please fill in as many tools as you can (e.g.Â Fitbit, Zeo, pen and paper, spreadsheet, bodymedia). [Tool 2]	5
Email / Contacts / Network Connections Data	G39_Q0002 [SQ003]	Which tools do or have you used?Â (One per box) This is a very importantÂ question so please fill in as many tools as you can (e.g.Â Fitbit, Zeo, pen and paper, spreadsheet, bodymedia). [Tool 3]	2
Email / Contacts / Network Connections Data	G39_Q0002 [SQ004]	Which tools do or have you used?Â (One per box) This is a very importantÂ question so please fill in as many tools as you can (e.g.Â Fitbit, Zeo, pen and paper, spreadsheet, bodymedia). [Tool 4]	1
Email / Contacts / Network Connections Data	G39_Q0002 [SQ005]	Which tools do or have you used?Â (One per box) This is a very importantÂ question so please fill in as many tools as you can (e.g.Â Fitbit, Zeo, pen and paper, spreadsheet, bodymedia). [Tool 5]	0
Email / Contacts / Network Connections Data	G39_Q0003	Any additionalÂ tools or comments about them?	3
Email / Contacts / Network Connections Data	G39_Q0004	Have you learnt, changed or improved anything by collecting this data? (Please leave blank if not)	6
People You Are With Data	G64_Q0001	Please answer the following supplementary questions about how and why you collect(ed):Â People You Are WithÂ Data (Please feel free to leave any of the answers blank) How long have you been or were you collecting this data?	2
People You Are With Data	G64_Q0001 [Other]	Please answer the following supplementary questions about how and why you collect(ed):Â People You Are WithÂ Data (Please feel free to leave any of the answers blank) How long have you been or were you collecting this data? [Other]	0
People You Are With Data	G64_Q0002 [SQ001]	Which tools do or have you used?Â (One per box) This is a very importantÂ question so please fill in as many tools as you can (e.g.Â Fitbit, Zeo, pen and paper, spreadsheet, bodymedia). [Tool 1]	2
People You Are With Data	G64_Q0002 [SQ002]	Which tools do or have you used?Â (One per box) This is a very importantÂ question so please fill in as many tools as you can (e.g.Â Fitbit, Zeo, pen and paper, spreadsheet, bodymedia). [Tool 2]	2
People You Are With Data	G64_Q0002 [SQ003]	Which tools do or have you used?Â (One per box) This is a very importantÂ question so please fill in as many tools as you can (e.g.Â Fitbit, Zeo, pen and paper, spreadsheet, bodymedia). [Tool 3]	0
People You Are With Data	G64_Q0002 [SQ004]	Which tools do or have you used?Â (One per box) This is a very importantÂ question so please fill in as many tools as you can (e.g.Â Fitbit, Zeo, pen and paper, spreadsheet, bodymedia). [Tool 4]	0
People You Are With Data	G64_Q0002 [SQ005]	Which tools do or have you used?Â (One per box) This is a very importantÂ question so please fill in as many tools as you can (e.g.Â Fitbit, Zeo, pen and paper, spreadsheet, bodymedia). [Tool 5]	0
People You Are With Data	G64_Q0003	Any additionalÂ tools or comments about them?	1
People You Are With Data	G64_Q0004	Have you learnt, changed or improved anything by collecting this data? (Please leave blank if not)	2
Social Media Usage Data (Facebook, Twitter, del.icio.us, Tumblr etc.)	G65_Q0001	Please answer the following supplementary questions about how and why you collect(ed):Â Social Media UsageÂ DataÂ (Facebook, Twitter, del.icio.us, Tumblr etc.) (Please feel free to leave any of the answers blank) How long have you been or were you collecting this data?	5
Social Media Usage Data (Facebook, Twitter, del.icio.us, Tumblr etc.)	G65_Q0001 [Other]	Please answer the following supplementary questions about how and why you collect(ed):Â Social Media UsageÂ DataÂ (Facebook, Twitter, del.icio.us, Tumblr etc.) (Please feel free to leave any of the answers blank) How long have you been or were you collecting this data? [Other]	1
Social Media Usage Data (Facebook, Twitter, del.icio.us, Tumblr etc.)	G65_Q0002 [SQ001]	Which tools do or have you used?Â (One per box) This is a very importantÂ question so please fill in as many tools as you can (e.g.Â Fitbit, Zeo, pen and paper, spreadsheet, bodymedia). [Tool 1]	5
Social Media Usage Data (Facebook, Twitter, del.icio.us, Tumblr etc.)	G65_Q0002 [SQ002]	Which tools do or have you used?Â (One per box) This is a very importantÂ question so please fill in as many tools as you can (e.g.Â Fitbit, Zeo, pen and paper, spreadsheet, bodymedia). [Tool 2]	2
Social Media Usage Data (Facebook, Twitter, del.icio.us, Tumblr etc.)	G65_Q0002 [SQ003]	Which tools do or have you used?Â (One per box) This is a very importantÂ question so please fill in as many tools as you can (e.g.Â Fitbit, Zeo, pen and paper, spreadsheet, bodymedia). [Tool 3]	1
Social Media Usage Data (Facebook, Twitter, del.icio.us, Tumblr etc.)	G65_Q0002 [SQ004]	Which tools do or have you used?Â (One per box) This is a very importantÂ question so please fill in as many tools as you can (e.g.Â Fitbit, Zeo, pen and paper, spreadsheet, bodymedia). [Tool 4]	1
Social Media Usage Data (Facebook, Twitter, del.icio.us, Tumblr etc.)	G65_Q0002 [SQ005]	Which tools do or have you used?Â (One per box) This is a very importantÂ question so please fill in as many tools as you can (e.g.Â Fitbit, Zeo, pen and paper, spreadsheet, bodymedia). [Tool 5]	1
Social Media Usage Data (Facebook, Twitter, del.icio.us, Tumblr etc.)	G65_Q0003	Any additionalÂ tools or comments about them?	3
Social Media Usage Data (Facebook, Twitter, del.icio.us, Tumblr etc.)	G65_Q0004	Have you learnt, changed or improved anything by collecting this data? (Please leave blank if not)	4
Other Data Tracking	G66_Q0001	Please answer the following supplementary questions about how and why you collect(ed):Â Scoial Data selected as 'Other' (Please feel free to leave any of the answers blank) How long have you been or were you collecting this data?	1
Other Data Tracking	G66_Q0001 [Other]	Please answer the following supplementary questions about how and why you collect(ed):Â Scoial Data selected as 'Other' (Please feel free to leave any of the answers blank) How long have you been or were you collecting this data? [Other]	0
Other Data Tracking	G66_Q0002 [SQ001]	Which tools do or have you used?Â (One per box) This is a very importantÂ question so please fill in as many tools as you can (e.g.Â Fitbit, Zeo, pen and paper, spreadsheet, bodymedia). [Tool 1]	1
Other Data Tracking	G66_Q0002 [SQ002]	Which tools do or have you used?Â (One per box) This is a very importantÂ question so please fill in as many tools as you can (e.g.Â Fitbit, Zeo, pen and paper, spreadsheet, bodymedia). [Tool 2]	0
Other Data Tracking	G66_Q0002 [SQ003]	Which tools do or have you used?Â (One per box) This is a very importantÂ question so please fill in as many tools as you can (e.g.Â Fitbit, Zeo, pen and paper, spreadsheet, bodymedia). [Tool 3]	0
Other Data Tracking	G66_Q0002 [SQ004]	Which tools do or have you used?Â (One per box) This is a very importantÂ question so please fill in as many tools as you can (e.g.Â Fitbit, Zeo, pen and paper, spreadsheet, bodymedia). [Tool 4]	0
Other Data Tracking	G66_Q0002 [SQ005]	Which tools do or have you used?Â (One per box) This is a very importantÂ question so please fill in as many tools as you can (e.g.Â Fitbit, Zeo, pen and paper, spreadsheet, bodymedia). [Tool 5]	0
Other Data Tracking	G66_Q0003	Any additionalÂ tools or comments about them?	0
Other Data Tracking	G66_Q0004	Have you learnt, changed or improved anything by collecting this data? (Please leave blank if not)	1
Other Data Tracking	G72_Q0001	You're almost finished but, just before we go to the final section, are there any other specific data collection activities that you'd like to tell us about?Â	105
Other Data Tracking	G72_Q0002	Exactly what data were/are you trying to capture? (e.g. hours slept every night)	13
Other Data Tracking	G72_Q0003	How long have you been or were you collecting this data?	12
Other Data Tracking	G72_Q0003 [Other]	How long have you been or were you collecting this data? [Other]	2
Other Data Tracking	G72_Q0004 [SQ001]	Which tools do or have you used?Â (One per box) This is a very importantÂ question so please fill in as many tools as you can (e.g.Â Fitbit, Zeo, pen and paper, spreadsheet, bodymedia). [Tool 1]	11
Other Data Tracking	G72_Q0004 [SQ002]	Which tools do or have you used?Â (One per box) This is a very importantÂ question so please fill in as many tools as you can (e.g.Â Fitbit, Zeo, pen and paper, spreadsheet, bodymedia). [Tool 2]	4
Other Data Tracking	G72_Q0004 [SQ003]	Which tools do or have you used?Â (One per box) This is a very importantÂ question so please fill in as many tools as you can (e.g.Â Fitbit, Zeo, pen and paper, spreadsheet, bodymedia). [Tool 3]	0
Other Data Tracking	G72_Q0004 [SQ004]	Which tools do or have you used?Â (One per box) This is a very importantÂ question so please fill in as many tools as you can (e.g.Â Fitbit, Zeo, pen and paper, spreadsheet, bodymedia). [Tool 4]	0
Other Data Tracking	G72_Q0004 [SQ005]	Which tools do or have you used?Â (One per box) This is a very importantÂ question so please fill in as many tools as you can (e.g.Â Fitbit, Zeo, pen and paper, spreadsheet, bodymedia). [Tool 5]	0
Other Data Tracking	G72_Q0005	Any additionalÂ tools or comments about them?	4
General Questions	G72_Q0006	Have you learnt, changed or improved anything by collecting this data? (Please leave blank if not)	9
General Questions	G74_Q0001	Final Section - General Questions	0	YES	NO
General Questions	G74_Q0002 [1]	Do you have any particular motivation(s) for collecting personal data? [General health & wellbeing]	105	93	12
General Questions	G74_Q0002 [2]	Do you have any particular motivation(s) for collecting personal data? [Specific health issue]	105	29	76
General Questions	G74_Q0002 [3]	Do you have any particular motivation(s) for collecting personal data? [Productivity / skills development]	105	45	60
General Questions	G74_Q0002 [4]	Do you have any particular motivation(s) for collecting personal data? [Research]	105	33	72
General Questions	G74_Q0002 [5]	Do you have any particular motivation(s) for collecting personal data? [Curiosity]	105	70	35
General Questions	G74_Q0002 [6]	Do you have any particular motivation(s) for collecting personal data? [Self-knowledge]	105	70	35
General Questions	G74_Q0002 [7]	Do you have any particular motivation(s) for collecting personal data? [Self-improvement]	105	82	23
General Questions	G74_Q0002 [8]	Do you have any particular motivation(s) for collecting personal data? [Aid / encode memory]	105	17	88
General Questions	G74_Q0002 [Other]	Do you have any particular motivation(s) for collecting personal data? [Other]	11
General Questions	G74_Q0003	Any specific challenges with data collection?Â (e.g. Sensor accuracy, lack of time, can't find the right tools etc.)Â	72
General Questions	G74_Q0004	Are there any of theÂ tools that you've used you'd recommend? (Please just leave blank if not)	54
General Questions	G74_Q0005	Are there any other tools that you'd like to bring to our attention? (Please just leave blank if not)	9
General Questions	G74_Q0005b	Would you consider making some of your personal data available as open data?	96
General Questions	G74_Q0005b [Other]	Would you consider making some of your personal data available as open data? [Other]	10	Yes	No
General Questions	G74_Q0006 [1]	Do you have anyÂ major concernsÂ regarding yourÂ QS activityÂ & data? [Data Privacy (i.e. your data getting shared/used against your wishes)]	105	50	55
General Questions	G74_Q0006 [2]	Do you have anyÂ major concernsÂ regarding yourÂ QS activityÂ & data? [Data Security (i.e. your data getting lost or stolen)]	105	40	65
General Questions	G74_Q0006 [3]	Do you have anyÂ major concernsÂ regarding yourÂ QS activityÂ & data? [Data Ownership (i.e. import/export of data & storing data)]	105	53	52
General Questions	G74_Q0006 [4]	Do you have anyÂ major concernsÂ regarding yourÂ QS activityÂ & data? [Data Formats (i.e. open formats, data access, transferability)]	105	49	56
General Questions	G74_Q0006 [5]	Do you have anyÂ major concernsÂ regarding yourÂ QS activityÂ & data? [Commercial involvement (i.e. excessive exploitation/control)]	105	35	70
General Questions	G74_Q0006b	Please describe these concerns and/or any others you feel relevant: (This is a veryÂ importantÂ question so please be asÂ specificÂ as you can)	47	Yes	No
General Questions	G74_Q0007	Do you analyseÂ your data?	105	77	28
General Questions	G74_Q0008	What kind(s) of analysisÂ do you do? (e.g., I use device reports or I do my own analysis in a spreadsheet)	69
General Questions	G74_Q0008b	â€‹Any specific reasons why you don't do analysis on your data? (e.g. lack of time, insufficient stats knowlegde, can't be bothered)	23
General Questions	G74_Q0009	In terms of personal data, is there anything you're trying to achieve that you can't yet do? (Please leave blank if not)	49
General Questions	G74_Q0010	How could the QS community help you more?	39
General Questions	G74_Q0011	A few questions about you. These are all optional so please feel free to skip any that you'd prefer not to answer:	0	Yes	No
General Questions	G74_Q0012 [SQ001]	Your Gender: [Female]	105	22	83
General Questions	G74_Q0012 [SQ002]	Your Gender: [Male]	105
General Questions	G74_Q0013	Your Age:	98
General Questions	G74_Q0014	Your Location: (City or nearest city please)	96	Yes	No
General Questions	G74_Q0018 [SQ001]	What kind of mobile device(s) do you currently use? [iPhone / iOS]	105	55	50
General Questions	G74_Q0018 [SQ002]	What kind of mobile device(s) do you currently use? [Android]	105	52	53
General Questions	G74_Q0018 [SQ003]	What kind of mobile device(s) do you currently use? [Windows]	105	6	99
General Questions	G74_Q0018 [Other]	What kind of mobile device(s) do you currently use? [Other]	5	Yes	No
General Questions	G74_Q0015 [1]	Do you feel you have any particular QS Related Skills? (Leave blank if none) [Software Development (e.g. coding)]	105	32	73
General Questions	G74_Q0015 [2]	Do you feel you have any particular QS Related Skills? (Leave blank if none) [Data Analysis]	105	48	57
General Questions	G74_Q0015 [3]	Do you feel you have any particular QS Related Skills? (Leave blank if none) [Visualisation & Design]	105	37	68
General Questions	G74_Q0015 [4]	Do you feel you have any particular QS Related Skills? (Leave blank if none) [Making (e.g. building sensors)]	105	7	98
General Questions	G74_Q0015 [Other]	Do you feel you have any particular QS Related Skills? (Leave blank if none) [Other]	8
General Questions	G74_Q0016	Would you like us to contact you with the results and details of any follow-up projects from this questionnaire? If so, please enter your preferred email address:	0
General Questions	G74_Q0017	Finally, are there any other comments or suggestions that you would like to add regarding the questionnaire or any aspect(s) of personal data we haven't covered?	24
